# Supplementary material for: Full-Length Enriched cDNA Libraries and ORFeome Analysis of Sugarcane Hybrid and Ancestor Genotypes
Source: PLoS One. 2014 Sep 15;9(9):e107351. doi: 10.1371/journal.pone.0107351 (PMC4164538; doi:10.1371/journal.pone.0107351)
Supplement: Table S1 — Number of Unique Contigs based on 1st Hit vs Full-Length grasses Species with Coverage >95% and Identity >80%. Species: Sb: S. bicolor; Zm: Z. mays; Pv: P. virgatum; Si: S. italica; Os: O. sativa; Bd: B. distachyum. (XLSX) [file pone.0107351.s003.xlsx]

## Sheet: Plan1
Table S1. Number of Unique Contigs based on 1st Hit vs Full-Length grasses Species with Coverage >95% and Identity >80%. Species: Sb: S. bicolor; Zm: Z. mays; Pv: P. virgatum; Si: S. italica; Os: O. sativa; Bd: B. distachyum
Species Groups	Number Unique Contigs by Group of Species
Zm	1225
Sb	1150
Pv	939
Sb + Zm	814
Sb + Si + Zm	375
Bd + Os + Pv + Sb + Si + Zm	373
Pv + Sb + Zm	367
Os + Pv + Sb + Si + Zm	326
Pv + Sb + Si + Zm	324
Si	279
Pv + Sb	278
Os + Sb + Si + Zm	218
Sb + Si	211
Os + Sb + Zm	201
Os	191
Pv + Sb + Si	161
Pv + Zm	161
Os + Pv + Sb + Zm	147
Bd + Os + Sb + Si + Zm	138
Os + Sb	136
Bd + Pv + Sb + Si + Zm	124
Bd + Os + Sb + Zm	120
Bd + Os + Pv + Sb + Zm	117
Os + Pv + Sb + Si	105
Bd + Os + Pv + Sb + Si	99
Bd + Sb + Zm	91
Os + Sb + Si	89
Bd + Pv + Sb + Zm	85
Si + Zm	78
Os + Pv + Sb	77
Bd + Sb + Si + Zm	73
Bd + Sb	72
Bd	64
Pv + Si	62
Os + Zm	52
Bd + Os + Sb	47
Bd + Os + Sb + Si	42
Bd + Os + Pv + Sb	41
Bd + Pv + Sb	39
Bd + Pv + Sb + Si	38
Bd + Sb + Si	37
Pv + Si + Zm	35
Os + Pv	34
Os + Si + Zm	31
Os + Pv + Si + Zm	31
Bd + Os + Pv + Si + Zm	29
Os + Pv + Zm	26
Os + Si	23
Bd + Zm	22
Os + Pv + Si	17
Bd + Os + Pv + Zm	17
Bd + Pv + Si + Zm	16
Bd + Pv	16
Bd + Os	15
Bd + Os + Si + Zm	13
Bd + Os + Si	12
Bd + Os + Pv + Si	11
Bd + Si	10
Bd + Pv + Zm	10
Bd + Os + Zm	10
Bd + Si + Zm	7
Bd + Pv + Si	6
Bd + Os + Pv	3
