# Supplementary material for: Full-Length Enriched cDNA Libraries and ORFeome Analysis of Sugarcane Hybrid and Ancestor Genotypes
Source: PLoS One. 2014 Sep 15;9(9):e107351. doi: 10.1371/journal.pone.0107351 (PMC4164538; doi:10.1371/journal.pone.0107351)
Supplement: Table S2 — Number of genes, full-length genes and CDS mean size in each species from Phytozome v9.0. (XLSX) [file pone.0107351.s004.xlsx]

## Sheet: Plan1
Table S2. Number of genes, full-length* genes and CDS mean size in each species from Phytozome v9.0.
Species	Number of Genes	Number of Full-Length Genes	CDS mean size
Brachypodium distachyon	31029	7441	1117.5
Oryza sativa	49061	18119	1160
Panicum virgatum	70071	14062	843.5
Sorghum bicolor	39441	27533	1200.35
Setaria italica	40599	14007	911
Zea mays	63540	26353	952.75
Average			1030.85
*Only genes with 5’-UTR+CDS+3’-UTR was considered as full-length.
