# Supplementary material for: Full-Length Enriched cDNA Libraries and ORFeome Analysis of Sugarcane Hybrid and Ancestor Genotypes
Source: PLoS One. 2014 Sep 15;9(9):e107351. doi: 10.1371/journal.pone.0107351 (PMC4164538; doi:10.1371/journal.pone.0107351)
Supplement: Table S4 — Annotation of sugarcane contigs in Gene ontology, KEGG, PFAM and Phytozome. Annotation of full-length contigs in Phytozome is shown separately. (XLSX) [file pone.0107351.s006.xlsx]

## Sheet: Plan1
Table S4. Annotation of sugarcane contigs in Gene ontology, KEGG, PFAM and Phytozome. Annotation of full-length contigs in Phytozome is shown separately
Gene Ontology							KEGG pathways			PFAM			Phytozome			Phytozome (full-length contigs only)
	Biological process		Cellular Component		Cellular component		7385	Metabolic pathways		2381	Pkinase		27733	uknown		uknown	3908
3496	regulation of transcription, DNA-dependent	24833	nucleus	7006	protein binding		2761	Biosynthesis of secondary metabolites		1678	WD40		2673	NB-ARC domain-containing disease resistance protein		NB-ARC domain-containing disease resistance	594
2338	response to salt stress	13521	plasma membrane	4556	kinase activity		976	Purine metabolism		1595	PPR		1888	Protein kinase superfamily protein		Protein kinase	543
2211	defense response	11196	cytoplasm	3440	DNA binding		957	Biosynthesis of amino acids		1440	LRR_1		1365	Tetratricopeptide repeat (TPR)-like superfamily protein		alpha/beta-Hydrolases	408
1911	embryo development ending in seed dormancy	11124	chloroplast	3252	sequence-specific DNA binding transcription factor activity		811	Carbon metabolism		1433	PPR_2		1145	Pentatricopeptide repeat (PPR) superfamily protein		P-loop containing nucleoside triphosphate hydrolases	384
1898	protein phosphorylation	7607	mitochondrion	3030	ATP binding		725	RNA transport		1257	.		1143	alpha/beta-Hydrolases superfamily protein		Tetratricopeptide repeat (TPR)-like	365
1704	regulation of plant-type hypersensitive response	7530	cytosol	2235	RNA binding		700	Pyrimidine metabolism		1193	Pkinase_Tyr		1104	Leucine-rich repeat protein kinase family protein		ARM repeat	331
1691	protein targeting to membrane	5151	extracellular region	1905	protein serine/threonine kinase activity		608	Spliceosome		992	NB-ARC		994	P-loop containing nucleoside triphosphate hydrolases superfamily protein		Major facilitator	309
1661	response to abscisic acid stimulus	5147	membrane	1828	transferase activity, transferring glycosyl groups		573	Starch and sucrose metabolism		835	LRR_8		979	RING/U-box superfamily protein		RING/U-box	276
1608	response to cadmium ion	3833	Golgi apparatus	1690	zinc ion binding		543	Protein processing in endoplasmic reticulum		689	RRM_1		944	LRR and NB-ARC domains-containing disease resistance protein		Leucine-rich repeat kinase	254
1565	positive regulation of transcription, DNA-dependent	3150	plasmodesma	1629	nucleic acid binding		447	Oxidative phosphorylation		646	p450		914	ARM repeat superfamily protein		NAD(P)-binding Rossmann-fold	245
1555	defense response to bacterium	1977	vacuole	1244	nucleotide binding		428	Ubiquitin mediated proteolysis		482	Mito_carr		788	Major facilitator superfamily protein		Transducin/WD40 repeat-like	243
1548	response to wounding	1906	chloroplast stroma	1209	protein kinase activity		419	mRNA surveillance pathway		459	LRR_6		714	Transducin/WD40 repeat-like superfamily protein		S-adenosyl-L-methionine-dependent methyltransferases	204
1519	proteolysis	1803	endoplasmic reticulum	1136	transporter activity		406	Glycerophospholipid metabolism		449	RVT_1		612	RNA-binding (RRM/RBD/RNP motifs) family protein		RNA-binding (RRM/RBD/RNP motifs)	181
1501	defense response to fungus	1675	vacuolar membrane	1101	RNA-directed DNA polymerase activity		402	Amino sugar and nucleotide sugar metabolism		433	Helicase_C		606	NAD(P)-binding Rossmann-fold superfamily protein		RING/FYVE/PHD zinc finger	165
1497	response to chitin	1586	chloroplast envelope	1045	catalytic activity		379	Ribosome biogenesis in eukaryotes		378	LRR_4		591	S-adenosyl-L-methionine-dependent methyltransferases superfamily protein		Pentatricopeptide repeat (PPR)	164
1475	vegetative to reproductive phase transition of meristem	1281	plastid	907	ubiquitin-protein ligase activity		376	Phagosome		378	ABC_tran		509	RING/FYVE/PHD zinc finger superfamily protein		Transducin / WD-40 repeat	163
1474	signal transduction	1197	cell wall	893	hydrolase activity		375	Endocytosis		363	Myb_DNA-binding		480	basic helix-loop-helix (bHLH) DNA-binding superfamily protein		2-oxoglutarate (2OG) and Fe(II)-dependent oxygenase	143
1462	response to cold	1057	trans-Golgi network	706	calmodulin binding		361	Glycolysis / Gluconeogenesis		357	PPR_1		476	F-box/RNI-like superfamily protein		Ankyrin repeat	143
1336	response to water deprivation	1038	endosome	630	protein serine/threonine phosphatase activity		356	N-Glycan biosynthesis		345	PPR_3		422	UDP-Glycosyltransferase superfamily protein		UDP-Glycosyltransferase	139
1267	jasmonic acid mediated signaling pathway	986	nucleolus	595	ATPase activity		354	Nucleotide excision repair		337	Sugar_tr		418	F-box family protein		LRR and NB-ARC domains-containing disease resistance protein	132
1265	systemic acquired resistance	776	chloroplast thylakoid membrane	588	ATPase activity, coupled to transmembrane movement of substances		334	DNA replication		323	Ank_2		386	2-oxoglutarate (2OG) and Fe(II)-dependent oxygenase superfamily protein		Protein phosphatase 2C family protein	132
1256	salicylic acid biosynthetic process	767	plant-type cell wall	579	oxygen binding		321	Arginine and proline metabolism		294	C2		375	S-locus lectin protein kinase family protein		Eukaryotic aspartyl protease family protein	108
1237	negative regulation of defense response	762	apoplast	540	structural constituent of ribosome		312	Pyruvate metabolism		282	RVT_2		343	Protein of unknown function (DUF594)		RNI-like superfamily protein	108
1107	regulation of flower development	724	peroxisome	534	sugar:hydrogen symporter activity		304	Aminoacyl-tRNA biosynthesis		281	LRRNT_2		339	hydroxyproline-rich glycoprotein family protein		F-box family protein	105
1095	response to auxin stimulus	609	integral to membrane	529	aspartic-type endopeptidase activity		303	Cysteine and methionine metabolism		281	DEAD		334	Disease resistance protein (CC-NBS-LRR class) family		GDSL-like Lipase/Acylhydrolase superfamily protein	105
1068	systemic acquired resistance, salicylic acid mediated signaling pathway	545	Cul4-RING ubiquitin ligase complex	523	hydrolase activity, hydrolyzing O-glycosyl compounds		302	Plant hormone signal transduction		278	rve		333	Protein phosphatase 2C family protein		basic helix-loop-helix (bHLH) DNA-binding superfamily protein	102
1065	cellular membrane fusion	523	chloroplast thylakoid	521	carbohydrate transmembrane transporter activity		293	Glutathione metabolism		275	Arm		324	Ankyrin repeat family protein		Homeodomain-like superfamily protein	98
1062	RNA-dependent DNA replication	480	plant-type vacuole membrane	510	oxidoreductase activity		287	Peroxisome		265	Abhydrolase_6		323	Homeodomain-like superfamily protein		O-Glycosyl hydrolases family 17 protein	97
1060	response to ethylene stimulus	441	thylakoid	502	metal ion binding		281	Glycine, serine and threonine metabolism		256	zf-RING_2		305	GDSL-like Lipase/Acylhydrolase superfamily protein		Chaperone DnaJ-domain superfamily protein	94
1000	abscisic acid mediated signaling pathway	425	intracellular	484	transferase activity		278	Porphyrin and chlorophyll metabolism		251	zf-RVT		295	Leucine-rich receptor-like protein kinase family protein		MATE efflux family protein	93
998	DNA integration	408	anchored to membrane	455	copper ion binding		266	Alanine, aspartate and glutamate metabolism		248	EF_hand_5		292	Chaperone DnaJ-domain superfamily protein		NAD(P)-linked oxidoreductase superfamily protein	93
991	transmembrane receptor protein tyrosine kinase signaling pathway	360	ribosome	455	calcium ion binding		261	Mismatch repair		244	PP2C		267	Heavy metal transport/detoxification superfamily protein		Peroxidase superfamily protein	90
986	negative regulation of programmed cell death	353	mitochondrial inner membrane	452	ATP-dependent helicase activity		259	Homologous recombination		236	UDPGT		267	Eukaryotic aspartyl protease family protein		DNAJ heat shock N-terminal domain-containing protein	88
983	metabolic process	333	cytosolic ribosome	436	identical protein binding		239	2-Oxocarboxylic acid metabolism		235	TPR_11		261	Concanavalin A-like lectin protein kinase family protein		Leucine-rich receptor-like protein kinase family protein	87
980	response to jasmonic acid stimulus	317	phragmoplast	426	GTP binding		236	Glycerolipid metabolism		231	AAA		259	MATE efflux family protein		Sec14p-like phosphatidylinositol transfer family protein	81
980	MAPK cascade	274	heterotrimeric G-protein complex	414	protein homodimerization activity		230	Fructose and mannose metabolism		230	PTR2		250	Peroxidase superfamily protein		O-fucosyltransferase family protein	80
963	protein ubiquitination	248	plant-type vacuole	392	peptidase activity		228	Citrate cycle (TCA cycle)		225	IQ		248	O-fucosyltransferase family protein		zinc knuckle (CCHC-type) family protein	80
941	protein autophosphorylation	242	integral to plasma membrane	383	UDP-glycosyltransferase activity		228	Base excision repair		218	DnaJ		243	Haloacid dehalogenase-like hydrolase (HAD) superfamily protein		F-box/RNI-like superfamily protein	75
878	protein folding	235	spindle	359	protein serine/threonine/tyrosine kinase activity		223	Fatty acid metabolism		211	ABC_membrane		240	DNAJ heat shock N-terminal domain-containing protein		nodulin MtN21 /EamA-like transporter family protein	75
845	photomorphogenesis	229	endoplasmic reticulum membrane	331	carbohydrate binding		221	ABC transporters		210	MULE		237	Protein of unknown function (DUF1399)		Pectin lyase-like superfamily protein	74
831	gravitropism	221	chloroplast inner membrane	328	helicase activity		219	Galactose metabolism		205	Transferase		228	RNI-like superfamily protein		Hydroxyproline-rich glycoprotein family protein	72
818	toxin catabolic process	214	anchored to plasma membrane	326	carboxylesterase activity		211	Inositol phosphate metabolism		205	F-box		227	transducin family protein / WD-40 repeat family protein		Calcium-dependent lipid-binding (CaLB domain) family protein	71
813	cytokinesis by cell plate formation	213	nuclear envelope	301	transferase activity, transferring hexosyl groups		210	Nicotinate and nicotinamide metabolism		202	PGG		225	Nucleotide-diphospho-sugar transferases superfamily protein		Concanavalin A-like lectin protein kinase family protein	67
808	xylan biosynthetic process	212	chloroplast thylakoid lumen	291	microtubule motor activity		208	Pentose phosphate pathway		190	zf-CCCH		223	HXXXD-type acyl-transferase family protein		Haloacid dehalogenase-like hydrolase (HAD) superfamily protein	67
795	glucuronoxylan metabolic process	201	cytosolic large ribosomal subunit	277	nuclease activity		207	Phosphatidylinositol signaling system		190	WRKY		222	DNA/RNA polymerases superfamily protein		Kinase interacting (KIP1-like) family protein	67
790	endoplasmic reticulum unfolded protein response	183	intracellular membrane-bounded organelle	276	GTPase activity		205	FoxO signaling pathway		188	AMP-binding		218	Mitochondrial substrate carrier family protein		Galactosyltransferase family protein	66
777	protein glycosylation	176	plastoglobule	273	nucleotidyltransferase activity		204	Plant-pathogen interaction		184	Aa_trans		216	Galactose oxidase/kelch repeat superfamily protein		Nucleotide-diphospho-sugar transferases superfamily protein	65
765	trichome morphogenesis	172	cytosolic small ribosomal subunit	252	endonuclease activity		204	Pentose and glucuronate interconversions		183	AP2		204	Nucleotidylyl transferase superfamily protein		binding	64
765	mitotic cell cycle	169	thylakoid lumen	250	signal transducer activity		195	Carbon fixation in photosynthetic organisms		181	BTB		202	cysteine-rich RLK (RECEPTOR-like protein kinase) 10		Disease resistance protein (CC-NBS-LRR class) family	63
763	vesicle-mediated transport	161	exocyst	245	DNA-dependent ATPase activity		189	Glyoxylate and dicarboxylate metabolism		179	Metallophos		199	Pentatricopeptide repeat (PPR-like) superfamily protein		Zinc finger C-x8-C-x5-C-x3-H type family protein	63
762	response to heat	154	proteasome complex	237	DNA-directed RNA polymerase activity		186	Protein export		178	peroxidase		196	DNA binding		Galactose oxidase/kelch repeat superfamily protein	62
749	ubiquitin-dependent protein catabolic process	151	retrotransposon nucleocapsid	236	protein transporter activity		185	Basal transcription factors		174	zf-CCHC		194	wall associated kinase 5		BED zinc finger ;hAT family dimerisation domain	61
745	transport	141	nuclear pore	232	DNA-directed DNA polymerase activity		180	Tyrosine metabolism		172	Kinesin		182	GRAS family transcription factor		RNA polymerase II transcription mediators	61
745	Golgi organization	136	stromule	226	phosphatidylinositol binding		179	Terpenoid backbone biosynthesis		171	HLH		179	Leucine-rich repeat transmembrane protein kinase		Phototropic-responsive NPH3 family protein	60
732	thylakoid membrane organization	124	endomembrane system	221	sequence-specific DNA binding		176	Dilated cardiomyopathy		171	Glyco_hydro_17		179	Integrase-type DNA-binding superfamily protein		Prolyl oligopeptidase family protein	60
732	salicylic acid mediated signaling pathway	122	ubiquitin ligase complex	214	serine-type endopeptidase activity		173	RNA polymerase		169	RCC1		179	F-box/RNI-like/FBD-like domains-containing protein		Ypt/Rab-GAP domain of gyp1p superfamily protein	60
723	regulation of meristem growth	121	nuclear speck	210	amino acid transmembrane transporter activity		173	Pantothenate and CoA biosynthesis		169	HMA		173	Thioredoxin superfamily protein		HXXXD-type acyl-transferase family protein	59
723	isopentenyl diphosphate biosynthetic process, mevalonate-independent pathway	118	SCF ubiquitin ligase complex	204	peroxidase activity		168	Glycosylphosphatidylinositol(GPI)-anchor biosynthesis		169	GRAS		173	nodulin MtN21 /EamA-like transporter family protein		Glycosyltransferase family 61 protein	58
720	DNA methylation	115	cytoplasmic mRNA processing body	204	glutathione transferase activity		163	Propanoate metabolism		168	Exo_endo_phos		173	NAD(P)-linked oxidoreductase superfamily protein		Transmembrane amino acid transporter family protein	58
717	histone H3-K9 methylation	114	cell plate	203	ribonuclease activity		157	Phenylalanine, tyrosine and tryptophan biosynthesis		168	2OG-FeII_Oxy		168	O-Glycosyl hydrolases family 17 protein		Heavy metal transport/detoxification superfamily protein	57
706	rRNA processing	112	mediator complex	200	peptidyl-prolyl cis-trans isomerase activity		156	Phenylalanine metabolism		167	CBS		168	Basic-leucine zipper (bZIP) transcription factor family protein		Homeobox-leucine zipper family protein / lipid-binding START domain-containing protein	56
700	sister chromatid cohesion	108	pollen tube	186	serine-type carboxypeptidase activity		141	Sphingolipid metabolism		167	bZIP_1		165	Galactosyltransferase family protein		RNA helicase family protein	56
699	Golgi vesicle transport	108	nucleoid	186	actin binding		136	Photosynthesis		166	NAM		162	Zinc finger C-x8-C-x5-C-x3-H type family protein		Mitochondrial substrate carrier family protein	55
697	leaf morphogenesis	104	preprophase band	184	hydrolase activity, acting on glycosyl bonds		135	One carbon pool by folate		165	Peptidase_S10		162	Sec14p-like phosphatidylinositol transfer family protein		Protein of unknown function (DUF3133)	55
692	regulation of hydrogen peroxide metabolic process	102	1,3-beta-D-glucan synthase complex	184	cellulose synthase activity		133	Valine, leucine and isoleucine degradation		162	zf-BED		162	BTB-POZ and MATH domain 1		Aldolase-type TIM barrel family protein	53
687	cell wall organization	99	nuclear chromosome	181	translation initiation factor activity		132	Phenylpropanoid biosynthesis		161	SNF2_N		161	Mitochondrial transcription termination factor family protein		Core-2/I-branching beta-1,6-N-acetylglucosaminyltransferase family protein	53
686	glycolysis	98	Golgi membrane	179	monooxygenase activity		131	Sulfur metabolism		159	MatE		161	Calcium-dependent lipid-binding (CaLB domain) family protein		nucleic acid binding;zinc ion binding;DNA binding	53
675	fatty acid beta-oxidation	95	protein phosphatase type 2A complex	177	damaged DNA binding		129	Butanoate metabolism		159	B3		160	BED zinc finger ;hAT family dimerisation domain		SEC7-like guanine nucleotide exchange family protein	53
668	protein N-linked glycosylation	95	early endosome	176	triglyceride lipase activity		125	Histidine metabolism		158	Dimer_Tnp_hAT		159	F-box and associated interaction domains-containing protein		Basic-leucine zipper (bZIP) transcription factor family protein	52
659	pollen development	94	microtubule	174	protein self-association		121	Fatty acid degradation		157	Retrotrans_gag		157	Leucine-rich repeat (LRR) family protein		Cysteine proteinases superfamily protein	52
656	reciprocal meiotic recombination	93	nucleoplasm	171	microtubule binding		120	Selenocompound metabolism		157	Lectin_legB		152	FAR1-related sequence 5		exocyst complex component sec10	51
649	response to high light intensity	90	mitochondrial matrix	167	aminoacyl-tRNA ligase activity		119	Nitrogen metabolism		156	O-FucT		150	Polynucleotidyl transferase, ribonuclease H-like superfamily protein		Protein of unknown function (DUF803)	51
649	calcium ion transport	88	mismatch repair complex	167	acid phosphatase activity		118	Lysine degradation		156	Cellulose_synt		146	U-box domain-containing protein kinase family protein		Auxin-responsive GH3 family protein	50
648	hyperosmotic salinity response	86	myosin complex	163	oxidoreductase activity, acting on paired donors, with incorporation or reduction of molecular oxygen, 2-oxoglutarate as one donor, and incorporation of one atom each of oxygen into both donors		117	Ascorbate and aldarate metabolism		154	Epimerase		145	Core-2/I-branching beta-1,6-N-acetylglucosaminyltransferase family protein		cytochrome P450, family 709, subfamily B, polypeptide 2	50
634	response to light stimulus	81	peroxisomal membrane	162	potassium ion transmembrane transporter activity		116	Other types of O-glycan biosynthesis		145	Chromo		144	receptor lectin kinase		Exostosin family protein	50
632	RNA processing	80	chloroplast outer membrane	158	protein heterodimerization activity		111	Riboflavin metabolism		143	Stress-antifung		144	Pectin lyase-like superfamily protein		Protein kinase family protein	50
630	response to sucrose stimulus	75	proteasome core complex	155	S-adenosylmethionine-dependent methyltransferase activity		109	Glycosaminoglycan biosynthesis - heparan sulfate / hep		139	MFS_1		144	Cysteine proteinases superfamily protein		THO2	49
623	root hair cell differentiation	73	mitochondrial respiratory chain complex I	154	cysteine-type peptidase activity		107	SNARE interactions in vesicular transport		138	LRR_7		143	RNA helicase family protein		polyol/monosaccharide transporter 5	48
622	root hair elongation	66	large ribosomal subunit	153	ribonuclease H activity		104	Folate biosynthesis		137	Ras		143	Cytochrome P450 superfamily protein		Pseudouridine synthase family protein	48
622	microtubule cytoskeleton organization	65	extrinsic to membrane	152	magnesium ion binding		103	Cyanoamino acid metabolism		134	EamA		142	AP2/B3-like transcriptional factor family protein		Zinc finger, C3HC4 type (RING finger) family protein	48
621	plant-type cell wall biogenesis	64	extracellular space	149	transmembrane receptor protein kinase activity		101	Steroid biosynthesis		133	FAR1		141	UDP-glucosyl transferase 88A1		ATP-dependent helicase family protein	47
621	nuclear-transcribed mRNA catabolic process	64	chromosome	145	ubiquitin-specific protease activity		101	beta-Alanine metabolism		132	Lipase_GDSL		140	TTF-type zinc finger protein with HAT dimerisation domain		Calcineurin-like metallo-phosphoesterase superfamily protein	47
620	actin nucleation	63	COPI vesicle coat	144	chromatin binding		100	Fatty acid biosynthesis		132	GUB_WAK_bind		139	Protein of unknown function (DUF581)		BTB-POZ and MATH domain 1	46
610	chromatin silencing	61	cortical microtubule	139	transmembrane receptor protein serine/threonine kinase activity		99	Ubiquinone and other terpenoid-quinone biosynthesis		132	DDE_4		139	pentatricopeptide (PPR) repeat-containing protein		catalytics	45
603	production of miRNAs involved in gene silencing by miRNA	60	plastid envelope	136	lipid binding		99	Ether lipid metabolism		129	RRM_6		137	HSP20-like chaperones superfamily protein		HEAT repeat-containing protein	45
602	gluconeogenesis	56	thylakoid membrane	134	calmodulin-dependent protein kinase activity		98	Tryptophan metabolism		129	Methyltransf_29		136	Aldolase-type TIM barrel family protein		ENTH/VHS family protein	44
599	cell proliferation	56	DNA-directed RNA polymerase II, core complex	134	antiporter activity		97	Lysine biosynthesis		129	DIOX_N		134	Wall-associated kinase family protein		Glycosyl hydrolase family protein	44
597	response to hydrogen peroxide	55	spliceosomal complex	133	histone acetyltransferase activity		92	Other glycan degradation		127	adh_short		134	Protein kinase family protein with leucine-rich repeat domain		Regulator of chromosome condensation (RCC1) family protein	44
591	intracellular signal transduction	54	Golgi stack	129	ubiquitin protein ligase binding		91	Biosynthesis of unsaturated fatty acids		126	UBN2		132	wall-associated kinase 2		RNA-binding KH domain-containing protein	44
590	jasmonic acid biosynthetic process	54	6-phosphofructokinase complex	126	structural constituent of cytoskeleton		90	alpha-Linolenic acid metabolism		126	DUF676		132	ankyrin repeat family protein		FAR1-related sequence 5	43
587	response to osmotic stress	53	synaptonemal complex	122	structural molecule activity		86	Taurine and hypotaurine metabolism		125	U-box		130	Transducin family protein / WD-40 repeat family protein		O-methyltransferase family protein	43
576	translation	51	chloroplast nucleoid	122	ATP-dependent RNA helicase activity		85	Non-homologous end-joining		124	Glyco_hydro_1		130	RNA-binding KH domain-containing protein		DEA(D/H)-box RNA helicase family protein	42
568	regulation of defense response	50	plastid stroma	119	ATPase activity, coupled to transmembrane movement of ions, phosphorylative mechanism		84	Regulation of autophagy		123	GST_N_3		130	Phototropic-responsive NPH3 family protein		multidrug resistance-associated protein 6	42
567	chloroplast organization	49	protein complex	118	transferase activity, transferring acyl groups		83	Valine, leucine and isoleucine biosynthesis		122	KH_1		130	AMP-dependent synthetase and ligase family protein		Leucine-rich repeat (LRR) family protein	41
564	starch biosynthetic process	49	integral to mitochondrial outer membrane	118	cobalt ion binding		83	Arachidonic acid metabolism		121	E1-E2_ATPase		128	DHHC-type zinc finger family protein		U-box domain-containing protein kinase family protein	41
563	production of ta-siRNAs involved in RNA interference	49	endoplasmic reticulum lumen	117	intracellular ligand-gated ion channel activity		81	Sulfur relay system		120	Thioredoxin		125	AAA-type ATPase family protein		Xanthine/uracil permease family protein	41
562	chromatin silencing by small RNA	46	mitochondrial outer membrane	117	1-phosphatidylinositol-4-phosphate 5-kinase activity		77	Glycosaminoglycan degradation		120	NAF		122	Nucleotidyltransferase family protein		AAA-type ATPase family protein	40
559	stomatal complex morphogenesis	46	condensed nuclear chromosome	114	mRNA binding		74	Circadian rhythm - plant		120	Actin		122	disease resistance family protein / LRR family protein		RNA binding (RRM/RBD/RNP motifs) family protein	40
558	ovule development	46	chromatin silencing complex	114	beta-galactosidase activity		73	Thiamine metabolism		118	Lipase_3		121	wall associated kinase 3		sugar transporter 1	40
558	cell growth	45	spindle microtubule	112	P-P-bond-hydrolysis-driven protein transmembrane transporter activity		72	Carotenoid biosynthesis		116	SWIM		121	SNARE-like superfamily protein		cysteine-rich RLK (RECEPTOR-like protein kinase) 10	39
554	cysteine biosynthetic process	45	plastid chromosome	112	motor activity		68	Glycosaminoglycan biosynthesis - chondroitin sulfate /		111	F-box-like		119	zinc ion binding		Cytochrome P450 superfamily protein	39
552	response to salicylic acid stimulus	45	nuclear body	111	electron carrier activity		67	Tropane, piperidine and pyridine alkaloid biosynthesis		110	Glyco_hydro_16		119	zinc induced facilitator-like 1		dicer-like 3	39
544	response to endoplasmic reticulum stress	45	CCAAT-binding factor complex	109	single-stranded DNA binding		63	Limonene and pinene degradation		109	TPR_1		119	Glycosyltransferase family 61 protein		exocyst subunit exo70 family protein F1	39
540	response to oxidative stress	44	transcription export complex	108	UDP-glucosyltransferase activity		62	Stilbenoid, diarylheptanoid and gingerol biosynthesis		109	K_trans		119	exocyst subunit exo70 family protein F1		high affinity K+ transporter 5	39
540	meristem initiation	44	THO complex	104	polygalacturonate 4-alpha-galacturonosyltransferase activity		59	Biotin metabolism		109	Exo70		118	Transmembrane amino acid transporter family protein		Phosphatidylinositol N-acetyglucosaminlytransferase subunit P-related	39
539	virus induced gene silencing	43	THO complex part of transcription export complex	103	transmembrane transporter activity		56	Isoquinoline alkaloid biosynthesis		109	ACT		118	binding		Protein of unknown function (DUF581)	39
539	response to bacterium	43	nuclear euchromatin	102	FK506 binding		51	Fatty acid elongation		107	Aldo_ket_red		118	ACT-like protein tyrosine kinase family protein		Transcriptional factor B3 family protein / auxin-responsive factor AUX/IAA-related	39
539	pyrimidine ribonucleotide biosynthetic process	43	late endosome	102	1,3-beta-D-glucan synthase activity		51	Degradation of aromatic compounds		105	PHD		115	Nucleic acid-binding, OB-fold-like protein		DHHC-type zinc finger family protein	38
538	response to fungus	42	small nucleolar ribonucleoprotein complex	101	protein histidine kinase binding		48	Photosynthesis - antenna proteins		104	UQ_con		115	Late embryogenesis abundant (LEA) hydroxyproline-rich glycoprotein family		GRAS family transcription factor	38
538	amino acid transport	42	perinuclear region of cytoplasm	100	metalloendopeptidase activity		47	Glycosphingolipid biosynthesis - globo series		104	UCH		115	Calcium-binding EF-hand family protein		MAC/Perforin domain-containing protein	38
535	root development	42	DNA-directed RNA polymerase IV complex	99	serine-type peptidase activity		45	Linoleic acid metabolism		104	Kelch_1		115	Calcineurin-like metallo-phosphoesterase superfamily protein		phosphatidylinositol-4-phosphate 5-kinase family protein	38
534	sterol biosynthetic process	41	integral to endoplasmic reticulum membrane	98	calcium-transporting ATPase activity		40	Glycosaminoglycan biosynthesis - keratan sulfate		103	Gelsolin		113	EF-TU receptor		Protein phosphatase 2A regulatory B subunit family protein	38
531	pollen tube growth	41	DNA-directed RNA polymerase V complex	97	trehalose-phosphatase activity		35	Zeatin biosynthesis		103	DUF4220		112	Glutathione S-transferase family protein		transcription regulators	38
530	DNA repair	40	Cajal body	97	auxin efflux transmembrane transporter activity		35	Vitamin B6 metabolism		103	Asp		111	Subtilase family protein		Acyl-CoA N-acyltransferases (NAT) superfamily protein	37
524	cellular response to phosphate starvation	39	mitochondrial inner membrane presequence translocase complex	96	translation elongation factor activity		34	Flavonoid biosynthesis		102	TPT		111	Bifunctional inhibitor/lipid-transfer protein/seed storage 2S albumin superfamily protein		tRNA synthetase class I (I, L, M and V) family protein	37
523	sugar mediated signaling pathway	38	SWI/SNF complex	96	polygalacturonase activity		33	C5-Branched dibasic acid metabolism		101	ubiquitin		109	Ypt/Rab-GAP domain of gyp1p superfamily protein		PAP/OAS1 substrate-binding domain superfamily	36
522	seed germination	38	mitotic spindle	95	methyltransferase activity		28	Synthesis and degradation of ketone bodies		101	Galactosyl_T		107	Pseudouridine synthase family protein		Phosphoglycerate mutase family protein	36
521	pentose-phosphate shunt	37	extrinsic to internal side of plasma membrane	95	cyclic nucleotide binding		28	Cutin, suberine and wax biosynthesis		101	B_lectin		107	DNAse I-like superfamily protein		Protein kinase superfamily protein with octicosapeptide/Phox/Bem1p domain	36
519	glucosinolate biosynthetic process	37	external side of plasma membrane	93	histone binding		26	Glycosphingolipid biosynthesis - ganglio series		99	Hydrolase		106	Protein of unknown function (DUF803)		tetratricopeptide repeat (TPR)-containing protein	36
519	cell adhesion	37	Arp2/3 protein complex	93	ARF guanyl-nucleotide exchange factor activity		25	Flavone and flavonol biosynthesis		99	DUF659		106	Duplicated homeodomain-like superfamily protein		Acyl-CoA N-acyltransferase with RING/FYVE/PHD-type zinc finger protein	35
517	embryo sac egg cell differentiation	36	chromatin	92	transcription coactivator activity		23	Sesquiterpenoid and triterpenoid biosynthesis		98	gag_pre-integrs		106	disease resistance protein (TIR-NBS-LRR class)		Auxin efflux carrier family protein	35
514	protein targeting to vacuole	35	Golgi transport complex	91	Ran GTPase binding		19	Diterpenoid biosynthesis		98	DBD_Tnp_Mut		105	Remorin family protein		cycloartenol synthase 1	35
512	photoperiodism, flowering	34	nucleosome	91	quercetin 3-O-glucosyltransferase activity		13	Lipoic acid metabolism		98	AUX_IAA		105	hydroxycinnamoyl-CoA shikimate/quinate hydroxycinnamoyl transferase		dicer-like 2	35
509	determination of bilateral symmetry	34	mitochondrial respiratory chain complex III	91	protein tyrosine/serine/threonine phosphatase activity		12	Caffeine metabolism		97	SET		104	pfkB-like carbohydrate kinase family protein		glutamate receptor 3.4	35
508	nitrate transport	33	light-harvesting complex	90	phospholipase D activity		11	Indole alkaloid biosynthesis		97	ADH_zinc_N		101	cycloartenol synthase 1		Leucine-rich repeat transmembrane protein kinase	35
507	post-translational protein modification	33	integral to chloroplast outer membrane	90	cyclin-dependent protein serine/threonine kinase activity		11	Brassinosteroid biosynthesis		97	ABC2_membrane		100	Disease resistance-responsive (dirigent-like protein) family protein		Polynucleotidyl transferase, ribonuclease H-like superfamily protein	35
505	methylation-dependent chromatin silencing	33	ESCRT III complex	89	calcium channel activity		10	Betalain biosynthesis		95	Sec10		99	Calmodulin-binding protein		Tudor/PWWP/MBT superfamily protein	35
501	seed dormancy process	33	COP9 signalosome	88	oligopeptide transporter activity		4	Monoterpenoid biosynthesis		95	Abhydrolase_3		99	Acyl-CoA N-acyltransferases (NAT) superfamily protein		Acyl-CoA N-acyltransferase with RING/FYVE/PHD-type zinc finger domain	34
500	protein desumoylation	32	proteasome regulatory particle, base subcomplex	88	actin filament binding		3	Glucosinolate biosynthesis		94	PUF		98	Protein of unknown function, DUF547		Cyclin family protein	34
499	regulation of chromosome organization	32	mitochondrial envelope	86	metal ion transmembrane transporter activity		1	D-Arginine and D-ornithine metabolism		94	Myb_DNA-bind_3		97	Protein of unknown function (DUF630 and DUF632)		Integrase-type DNA-binding superfamily protein	34
496	response to fructose stimulus	31	NAD(P)H dehydrogenase complex (plastoquinone)	86	hydrolase activity, acting on ester bonds		1	Benzoxazinoid biosynthesis		93	zf-C3HC4_3		97	Plant protein of unknown function (DUF247)		Integrin-linked protein kinase family	34
494	leaf development	31	endoplasmic reticulum exit site	86	diacylglycerol kinase activity					93	DUF4413		97	Endosomal targeting BRO1-like domain-containing protein		Plant protein of unknown function (DUF247)	34
486	negative regulation of transcription, DNA-dependent	31	cytoskeleton	86	clathrin binding					92	Rep_fac-A_C		96	Thioesterase superfamily protein		Pleckstrin homology (PH) domain-containing protein	34
486	maltose metabolic process	31	apical plasma membrane	84	protein phosphatase type 2A regulator activity					92	PfkB		96	Glycosyl hydrolase superfamily protein		respiratory burst oxidase protein F	34
485	organ morphogenesis	30	microtubule associated complex	84	guanyl-nucleotide exchange factor activity					92	DUF4009		96	Disease resistance protein (TIR-NBS-LRR class) family		S-locus lectin protein kinase family protein	34
484	RNA splicing, via endonucleolytic cleavage and ligation	30	exine	83	UDP-galactosyltransferase activity					91	HSF_DNA-bind		96	aminophospholipid ATPase 2		Calcium-binding EF hand family protein	33
482	protein import into peroxisome matrix	30	cytoplasmic stress granule	82	phospholipid binding					91	Glyco_transf_8		95	Uncharacterised protein family (UPF0497)		CBL-interacting protein kinase 1	33
480	mRNA modification	29	trans-Golgi network transport vesicle	82	dipeptide transporter activity					90	CRAL_TRIO		95	bZIP transcription factor family protein		Co-chaperone GrpE family protein	33
479	meiotic chromosome segregation	29	eukaryotic translation initiation factor 2B complex	81	glycolate oxidase activity					89	NAM-associated		95	Acyl-CoA N-acyltransferase with RING/FYVE/PHD-type zinc finger protein		DCD (Development and Cell Death) domain protein	33
478	N-terminal protein myristoylation	29	DNA topoisomerase complex (ATP-hydrolyzing)	80	pseudouridine synthase activity					88	MORN		94	PLAC8 family protein		Protein of unknown function (DUF3741)	33
476	hydrogen peroxide biosynthetic process	29	cis-Golgi network	80	potassium ion antiporter activity					88	ADH_N		93	O-methyltransferase family protein		Protein of unknown function, DUF547	33
473	ER to Golgi vesicle-mediated transport	29	cell periphery	79	lipase activity					87	Peptidase_S9		91	Protein of unknown function (DUF567)		seed imbibition 2	33
473	cullin deneddylation	29	cell cortex	78	nitrate transmembrane transporter activity					87	PC-Esterase		91	FKBP-like peptidyl-prolyl cis-trans isomerase family protein		DNAse I-like superfamily protein	32
470	positive regulation of flavonoid biosynthetic process	28	endosome membrane	77	quercetin 4'-O-glucosyltransferase activity					86	Glycos_transf_1		91	Exostosin family protein		kinesin like protein for actin based chloroplast movement 2	32
469	regulation of cell cycle	28	chloroplast photosystem II	77	cycloartenol synthase activity					85	S_locus_glycop		91	Cyclin family protein		MuDR family transposase	32
463	plant-type cell wall organization	27	signal recognition particle, endoplasmic reticulum targeting	76	alpha,alpha-trehalose-phosphate synthase (UDP-forming) activity					85	NUDIX		90	RmlC-like cupins superfamily protein		Myotubularin-like phosphatases II superfamily	32
462	unidimensional cell growth	27	proteasome regulatory particle, lid subcomplex	75	N-acetyltransferase activity					85	Homeobox		90	Protein of unknown function (DUF3133)		SET domain-containing protein	32
461	response to karrikin	27	mRNA cleavage and polyadenylation specificity factor complex	74	cationic amino acid transmembrane transporter activity					84	Hexapep		89	FAD/NAD(P)-binding oxidoreductase family protein		Transketolase	32
461	gene silencing by RNA	27	mitotic checkpoint complex	73	mannan synthase activity					83	RVP_2		89	DEA(D/H)-box RNA helicase family protein		Uncharacterised protein family (UPF0497)	32
455	response to nematode	27	mitochondrial intermembrane space	72	ATP-dependent peptidase activity					81	AA_permease_2		88	Pyridoxal phosphate (PLP)-dependent transferases superfamily protein		6-phosphogluconate dehydrogenase family protein	31
452	regulation of DNA replication	27	lysosome	72	AMP binding					80	Pro_isomerase		88	Kinase interacting (KIP1-like) family protein		cysteine-rich RLK (RECEPTOR-like protein kinase) 41	31
450	response to nitrate	26	vacuolar lumen	71	tripeptide transporter activity					79	XET_C		87	MuDR family transposase		dentin sialophosphoprotein-related	31
450	galactolipid biosynthetic process	26	SCAR complex	71	phosphoprotein phosphatase activity					79	Pyr_redox_2		86	sequence-specific DNA binding transcription factors		ENHANCED DOWNY MILDEW 2	31
446	amino acid import	26	RNA polymerase complex	71	phosphatidylcholine-sterol O-acyltransferase activity					78	Tub_2		86	Prolyl oligopeptidase family protein		FRIGIDA-like protein	31
444	oligopeptide transport	26	cell	70	quercetin 7-O-glucosyltransferase activity					78	Sel1		86	Dof-type zinc finger DNA-binding family protein		Histidine kinase-, DNA gyrase B-, and HSP90-like ATPase family protein	31
441	DNA recombination	25	nuclear periphery	70	metallopeptidase activity					78	OPT		85	Nucleotide-sugar transporter family protein		Nucleic acid-binding, OB-fold-like protein	31
439	detection of biotic stimulus	25	nuclear membrane	69	RNA helicase activity					77	FBD		85	heat shock transcription factor A6B		Subtilase family protein	31
437	water transport	25	chromosome, telomeric region	68	receptor activity					76	RVT_3		85	F-box family protein with a domain of unknown function (DUF295)		transcription factor-related	31
430	response to molecule of bacterial origin	24	protein storage vacuole	68	phosphotransferase activity, alcohol group as acceptor					76	Plant_tran		84	Phosphoglycerate mutase family protein		bZIP transcription factor family protein	30
430	response to misfolded protein	24	prefoldin complex	67	xyloglucan:xyloglucosyl transferase activity					76	MutS_V		84	FBD, F-box and Leucine Rich Repeat domains containing protein		C2H2 and C2HC zinc fingers superfamily protein	30
429	innate immune response	24	outer membrane-bounded periplasmic space	66	DNA topoisomerase type II (ATP-hydrolyzing) activity					76	Mg_trans_NIPA		84	C2H2 and C2HC zinc fingers superfamily protein		Divalent ion symporter	30
428	response to cyclopentenone	24	MutSalpha complex	65	transcription regulatory region DNA binding					75	Transposase_21		83	myosin heavy chain-related		FAD/NAD(P)-binding oxidoreductase family protein	30
428	photosystem II assembly	24	CCR4-NOT complex	65	ribonuclease III activity					75	Thaumatin		83	HEAT repeat-containing protein		guanyl-nucleotide exchange factors;GTPase binding;GTP binding	30
428	cytoskeleton organization	23	WASH complex	65	L-glutamate transmembrane transporter activity					75	DUF594		82	tetratricopeptide repeat (TPR)-containing protein		H(+)-ATPase 11	30
427	circadian rhythm	23	protein phosphatase type 1 complex	64	ubiquitin thiolesterase activity					74	DYW_deaminase		82	S-domain-2 5		hydroxycinnamoyl-CoA shikimate/quinate hydroxycinnamoyl transferase	30
424	respiratory burst involved in defense response	23	cortical microtubule, transverse to long axis	64	receptor serine/threonine kinase binding					74	Aminotran_1_2		82	SAUR-like auxin-responsive protein family		Protein kinase family protein with leucine-rich repeat domain	30
424	cell division	23	actin filament	64	protein histidine kinase activity					73	FKBP_C		82	RNA polymerase II transcription mediators		RNA recognition motif (RRM)-containing protein	30
421	cell-cell signaling	22	voltage-gated potassium channel complex	64	monosaccharide transmembrane transporter activity					72	X8		82	receptor kinase 3		target of rapamycin	30
415	plant-type hypersensitive response	22	transcription factor complex	64	4-coumarate-CoA ligase activity					72	Transposase_24		81	Histone superfamily protein		Thioesterase superfamily protein	30
406	RNA methylation	22	pollen tube tip	63	MAP kinase activity					72	LEA_2		81	DNA mismatch repair protein MutS, type 2		Thioredoxin superfamily protein	30
406	iron-sulfur cluster assembly	22	nuclear ubiquitin ligase complex	63	glucuronosyltransferase activity					72	FH2		80	Plant protein of unknown function (DUF828)		WRKY family transcription factor	30
405	cell differentiation	22	chloroplast membrane	63	double-stranded RNA binding					72	DUF4378		80	Peptidase S41 family protein		CW-type Zinc Finger	29
404	ethylene mediated signaling pathway	22	cell surface	62	flavin adenine dinucleotide binding					71	PB1		79	Ubiquitin-like superfamily protein		FAR1-related sequence 6	29
403	regulation of multi-organism process	22	autophagic vacuole	61	water channel activity					71	DUF247		79	Ubiquitin carboxyl-terminal hydrolase family protein		FBD, F-box, Skp2-like and Leucine Rich Repeat domains containing protein	29
403	DNA replication	22	90S preribosome	61	sodium:hydrogen antiporter activity					70	GST_C		79	SCARECROW-like 14		metalloendopeptidases;zinc ion binding;DNA binding	29
399	brassinosteroid biosynthetic process	21	tubulin complex	61	pectinesterase activity					70	DJ-1_PfpI		79	Regulator of chromosome condensation (RCC1) family protein		Nucleotidylyl transferase superfamily protein	29
398	response to temperature stimulus	21	small ribosomal subunit	61	cytokinin dehydrogenase activity					70	Cyclin_N		79	peptide transporter 2		PHD finger family protein	29
393	polysaccharide biosynthetic process	21	mitochondrial membrane	61	cysteine-type endopeptidase activity					70	Cpn60_TCP1		79	ENTH/VHS family protein		PLAC8 family protein	29
391	protein import into nucleus	21	glycerol-3-phosphate dehydrogenase complex	61	acyl-CoA hydrolase activity					69	RINGv		79	Adenine nucleotide alpha hydrolases-like superfamily protein		Plant protein of unknown function (DUF828)	29
387	photorespiration	21	extracellular vesicular exosome	60	polysaccharide binding					69	MATH		78	Protein of unknown function, DUF593		PLAT/LH2 domain-containing lipoxygenase family protein	29
385	meiotic DNA double-strand break formation	21	chloroplastic endopeptidase Clp complex	60	nucleoside-triphosphatase activity					69	EF_hand_6		78	cysteine-rich RLK (RECEPTOR-like protein kinase) 8		RS2-interacting KH protein	29
384	chlorophyll biosynthetic process	20	respiratory chain complex I	60	double-stranded methylated DNA binding					68	RabGAP-TBC		77	zinc knuckle (CCHC-type) family protein		sequence-specific DNA binding transcription factors	29
383	embryo development	20	integral to Golgi membrane	60	1-phosphatidylinositol-3-phosphate 5-kinase activity					68	Methyltransf_2		77	DNA-directed RNA polymerase family protein		SNARE associated Golgi protein family	29
381	regulation of protein dephosphorylation	20	DNA replication factor A complex	59	translation factor activity, nucleic acid binding					68	Lig_chan		76	Ras-related small GTP-binding family protein		Calmodulin-binding protein	28
381	cellular cation homeostasis	19	Tic complex	59	strictosidine synthase activity					68	HA2		76	Hydrolase-like protein family		cellulose-synthase like D2	28
378	positive regulation of catalytic activity	19	DNA-directed RNA polymerase III complex	59	RNA methyltransferase activity					68	Glyco_hydro_28		75	transmembrane kinase 1		D-isomer specific 2-hydroxyacid dehydrogenase family protein	28
375	meristem maintenance	19	cytoplasmic vesicle	59	methylated histone residue binding					68	DAGK_cat		75	TRAF-like superfamily protein		DNA binding	28
374	proteasomal protein catabolic process	19	clathrin vesicle coat	59	linoleate 13S-lipoxygenase activity					68	Branch		74	pleiotropic drug resistance 12		F-box/RNI-like/FBD-like domains-containing protein	28
372	meristem structural organization	19	chromocenter	59	glutamate receptor activity					67	Raffinose_syn		73	SNARE associated Golgi protein family		fructose-2,6-bisphosphatase	28
367	cellulose biosynthetic process	19	catalytic step 2 spliceosome	59	cinnamoyl-CoA reductase activity					67	CRS1_YhbY		73	Nucleotide/sugar transporter family protein		HEAT repeat ;WD domain, G-beta repeat protein protein	28
361	multidimensional cell growth	18	ribonucleoprotein complex	58	single-stranded DNA specific endodeoxyribonuclease activity					66	S1		73	cysteine-rich RLK (RECEPTOR-like protein kinase) 23		Late embryogenesis abundant (LEA) hydroxyproline-rich glycoprotein family	28
358	histone methylation	18	retromer complex	58	Mo-molybdopterin cofactor sulfurase activity					65	Trehalose_PPase		72	Nucleotide-diphospho-sugar transferase family protein		Major Facilitator Superfamily with SPX (SYG1/Pho81/XPR1) domain-containing protein	28
358	histone lysine methylation	18	oxygen evolving complex	58	3-chloroallyl aldehyde dehydrogenase activity					65	HSP70		72	HOPZ-ACTIVATED RESISTANCE 1		Nucleotide-sugar transporter family protein	28
358	DNA-dependent DNA replication	18	MutLalpha complex	57	MAP kinase kinase kinase activity					65	Histone		72	ENHANCED DOWNY MILDEW 2		Protein of unknown function (DUF789)	28
354	post-embryonic development	18	multivesicular body	57	3'-5'-exoribonuclease activity					65	DUF588		72	BTB-POZ and MATH domain 2		SIGNAL PEPTIDE PEPTIDASE-LIKE 2	28
354	mRNA splicing, via spliceosome	18	mitochondrial nucleoid	56	sugar transmembrane transporter activity					64	SPX		71	Tudor/PWWP/MBT superfamily protein		sister chromatid cohesion 1 protein 4	28
353	cell tip growth	18	FACT complex	56	starch synthase activity					64	RRM_5		71	Stabilizer of iron transporter SufD / Polynucleotidyl transferase		zinc ion binding	28
352	multicellular organismal development	18	clathrin-coated vesicle	56	peptide receptor activity					64	PAN_2		71	FBD, F-box, Skp2-like and Leucine Rich Repeat domains containing protein		auxin response factor 6	27
352	coumarin biosynthetic process	17	ribonucleoside-diphosphate reductase complex	56	loop DNA binding					64	Glutaredoxin		71	Auxin-responsive GH3 family protein		cysteine-rich RLK (RECEPTOR-like protein kinase) 25	27
347	hyperosmotic response	17	integral to cytosolic side of endoplasmic reticulum membrane	56	calcium-dependent phospholipid binding					64	GH3		70	dentin sialophosphoprotein-related		multidrug resistance-associated protein 3	27
341	cell communication	17	filiform apparatus	55	sulfate transmembrane transporter activity					64	GATA		70	C2H2-like zinc finger protein		Myosin heavy chain-related protein	27
339	microtubule nucleation	17	extrinsic to plasma membrane	54	L-lysine transmembrane transporter activity					64	FAD_binding_4		70	BTB/POZ domain-containing protein		NagB/RpiA/CoA transferase-like superfamily protein	27
336	carotenoid biosynthetic process	17	endoplasmic reticulum tubular network	54	arginine transmembrane transporter activity					64	Exostosin		70	Auxin efflux carrier family protein		nudix hydrolase homolog 21	27
334	response to freezing	17	condensed chromosome	54	6-phosphofructokinase activity					64	DUF3444		69	Double Clp-N motif-containing P-loop nucleoside triphosphate hydrolases superfamily protein		Outer arm dynein light chain 1 protein	27
334	nucleotide biosynthetic process	16	protein serine/threonine phosphatase complex	53	siRNA binding					64	cNMP_binding		68	Transcriptional factor B3 family protein / auxin-responsive factor AUX/IAA-related		Protein of unknown function (DUF630 and DUF632)	27
334	cellular response to water deprivation	16	peroxisomal matrix	53	oxidoreductase activity, acting on NAD(P)H					64	Calmodulin_bind		68	Protein of unknown function (DUF789)		Reticulon family protein	27
334	anthocyanin accumulation in tissues in response to UV light	16	mitochondrial proton-transporting ATP synthase complex	53	glycerophosphodiester phosphodiesterase activity					64	Aldedh		68	Protein of unknown function (DUF668)		RmlC-like cupins superfamily protein	27
332	positive regulation of cell proliferation	16	interchromatin granule	53	chitinase activity					63	Terpene_synth_C		68	polyol/monosaccharide transporter 5		SH3 domain-containing protein	27
331	transition metal ion transport	16	Golgi medial cisterna	53	cation transmembrane transporter activity					63	NPH3		68	Homeobox-leucine zipper family protein / lipid-binding START domain-containing protein		wall-associated kinase 2	27
331	response to gamma radiation	16	eukaryotic translation initiation factor 3 complex	53	beta-glucosidase activity					63	MtN3_slv		68	Class I glutamine amidotransferase-like superfamily protein		ACT-like protein tyrosine kinase family protein	26
331	primary shoot apical meristem specification	16	Elongator holoenzyme complex	53	ARF GTPase activator activity					62	RIP		67	Kinase-related protein of unknown function (DUF1296)		aldehyde oxidase 1	26
329	glucose catabolic process	16	chromosome, centromeric region	52	organic anion transmembrane transporter activity					62	Piwi		67	Histidine kinase-, DNA gyrase B-, and HSP90-like ATPase family protein		Calcium-dependent phospholipid-binding Copine family protein	26
328	lipid metabolic process	16	chloroplast stromal thylakoid	52	O-methyltransferase activity					62	OB_NTP_bind		67	Glycosyl hydrolase family protein		DEAD box RNA helicase family protein	26
328	chloroplast relocation	16	cell-cell junction	52	nutrient reservoir activity					62	MMR_HSR1		67	FUS3-complementing gene 2		embryo defective 3012	26
327	response to hypoxia	15	polar nucleus	52	long-chain fatty acid-CoA ligase activity					61	Str_synth		67	cysteine-rich RLK (RECEPTOR-like protein kinase) 41		HSP20-like chaperones superfamily protein	26
327	photosynthesis	15	plastid thylakoid membrane	52	diacylglycerol O-acyltransferase activity					61	Malectin_like		66	RPA70-kDa subunit B		Plant protein of unknown function (DUF869)	26
327	methylglyoxal catabolic process to D-lactate	15	nuclear matrix	51	protein dimerization activity					61	HAD_2		66	protein serine/threonine kinases;protein kinases;ATP binding;sugar binding;kinases;carbohydrate binding		TRAF-like superfamily protein	26
323	response to UV-B	15	nuclear heterochromatin	51	galactokinase activity					61	E1_dh		66	Pathogenesis-related thaumatin superfamily protein		Transcription factor jumonji (jmj) family protein / zinc finger (C5HC2 type) family protein	26
323	regulation of cell differentiation	15	membrane coat	51	double-stranded DNA binding					61	dsrm		66	IAP-like protein 1		XH/XS domain-containing protein	26
323	meiosis	15	beta-galactosidase complex	51	amidase activity					60	Response_reg		66	C2 calcium/lipid-binding plant phosphoribosyltransferase family protein		aminophospholipid ATPase 2	25
322	RNA interference	15	auxin efflux carrier complex	50	sucrose-phosphate synthase activity					60	mTERF		66	6-phosphogluconate dehydrogenase family protein		ATP binding microtubule motor family protein	25
322	DNA endoreduplication	14	plastid outer membrane	50	galactinol-sucrose galactosyltransferase activity					60	Kelch_4		65	Protein with RNI-like/FBD-like domains		Bifunctional inhibitor/lipid-transfer protein/seed storage 2S albumin superfamily protein	25
322	cell wall biogenesis	14	nucleolus organizer region	50	chlorophyll binding					60	His_Phos_1		65	Protein of unknown function (DUF1645)		cellulose synthase like G3	25
321	cotyledon development	14	NuA4 histone acetyltransferase complex	50	5'-3' exoribonuclease activity					59	Rhodanese		65	CCCH-type zinc finger family protein		Glycosyl hydrolase superfamily protein	25
319	synapsis	14	mitochondrial outer membrane translocase complex	49	oxysterol binding					59	Peptidase_S8		65	ATP binding microtubule motor family protein		histone acetyltransferase of the CBP family 1	25
319	carbohydrate metabolic process	14	cortical microtubule cytoskeleton	49	oxidoreductase activity, acting on a sulfur group of donors, disulfide as acceptor					59	PDZ_2		64	Xanthine/uracil permease family protein		Histone superfamily protein	25
318	lipid storage	13	PSII associated light-harvesting complex II	49	acetylglucosaminyltransferase activity					59	Glucan_synthase		64	VQ motif-containing protein		ILITYHIA	25
317	floral organ formation	13	origin recognition complex	48	voltage-gated chloride channel activity					59	FMO-like		64	receptor like protein 7		Mitochondrial transcription termination factor family protein	25
313	xylem and phloem pattern formation	13	male germ cell nucleus	48	protein kinase binding					59	Cu_bind_like		64	PPPDE putative thiol peptidase family protein		myosin heavy chain-related	25
313	flower morphogenesis	13	extrinsic to endoplasmic reticulum membrane	48	phosphorelay response regulator activity					59	Chloroa_b-bind		64	DCD (Development and Cell Death) domain protein		Pentatricopeptide repeat (PPR-like) superfamily protein	25
312	response to blue light	13	ESCRT II complex	48	phosphatidylcholine 1-acylhydrolase activity					59	Acetyltransf_1		64	Argonaute family protein		P-loop nucleoside triphosphate hydrolases superfamily protein with CH (Calponin Homology) domain	25
312	auxin polar transport	13	central vacuole	48	phosphatidate cytidylyltransferase activity					58	zf-C2H2		63	Zinc finger (C3HC4-type RING finger) family protein		Pyridoxal phosphate (PLP)-dependent transferases superfamily protein	25
311	response to red or far red light	13	anaphase-promoting complex	48	NAD(P)H oxidase activity					58	Proteasome		63	winged-helix DNA-binding transcription factor family protein		receptor-like protein kinase 1	25
309	hydrogen peroxide catabolic process	12	small-subunit processome	48	histone deacetylase activity					58	PIP5K		63	Terpenoid cyclases/Protein prenyltransferases superfamily protein		Ankyrin repeat family protein with DHHC zinc finger domain	24
309	cell death	12	pyrophosphate-dependent phosphofructokinase complex, alpha-subunit complex	48	cation-transporting ATPase activity					58	Myb_CC_LHEQLE		63	Pectinacetylesterase family protein		C2H2-like zinc finger protein	24
308	actin filament-based movement	12	protein kinase CK2 complex	48	aldo-keto reductase (NADP) activity					58	Methyltransf_11		63	Nodulin MtN3 family protein		Calcium-binding EF-hand family protein	24
307	protein targeting to mitochondrion	12	pre-autophagosomal structure	47	transaminase activity					58	Kelch_3		63	Diacylglycerol kinase family protein		Cytidine/deoxycytidylate deaminase family protein	24
307	methionine biosynthetic process	12	plant extracellular matrix	47	T/G mismatch-specific endonuclease activity					58	GATase		63	AT hook motif DNA-binding family protein		FBD, F-box and Leucine Rich Repeat domains containing protein	24
305	intracellular protein transport	12	MutLbeta complex	47	phospholipase activity					58	DSPc		63	actin binding		laccase 17	24
305	double-strand break repair via homologous recombination	12	kinetochore microtubule	47	phosphatidylinositol-4,5-bisphosphate binding					58	Arf		63	ABC transporter family protein		Nucleotide-diphospho-sugar transferase family protein	24
305	defense response, incompatible interaction	12	integral to chloroplast inner membrane	47	nucleotide-sugar transmembrane transporter activity					58	ANF_receptor		62	Trypsin family protein with PDZ domain		Pectinacetylesterase family protein	24
304	positive regulation of organelle organization	12	Ino80 complex	47	alpha-amylase activity					57	Transpos_assoc		62	SNF7 family protein		PR5-like receptor kinase	24
302	response to other organism	12	cytoplasmic membrane-bounded vesicle	46	sigma factor activity					57	Remorin_C		62	RNA binding (RRM/RBD/RNP motifs) family protein		Protein of unknown function (DUF668)	24
302	DNA replication initiation	12	chiasma	46	RNA-directed RNA polymerase activity					57	MIP		62	nucleic acid binding;zinc ion binding;DNA binding		Rho GTPase activation protein (RhoGAP) with PH domain	24
300	proteasome core complex assembly	12	Casparian strip	46	phosphoric diester hydrolase activity					57	Homeobox_KN		62	glutathione S-transferase THETA 3		S-domain-2 5	24
298	proteasomal ubiquitin-dependent protein catabolic process	11	unconventional myosin complex	46	nucleoside transmembrane transporter activity					57	Dirigent		62	Cyclophilin-like peptidyl-prolyl cis-trans isomerase family protein		Wall-associated kinase family protein	24
297	polarity specification of adaxial/abaxial axis	11	signal recognition particle, chloroplast targeting	46	lyase activity					57	Ank		62	calcium-dependent lipid-binding family protein		5\'-3\' exoribonuclease 3	23
297	mRNA export from nucleus	11	pseudopodium	46	glutathione binding					56	zf-DHHC		61	TRAF-like family protein		ATP-dependent caseinolytic (Clp) protease/crotonase family protein	23
296	stamen development	11	nucleotide-excision repair factor 1 complex	46	endopeptidase activity					56	Usp		61	FRIGIDA-like protein		D111/G-patch domain-containing protein	23
295	protein deubiquitination	11	Mre11 complex	45	phosphatidate phosphatase activity					56	Myb_DNA-bind_4		61	C-CAP/cofactor C-like domain-containing protein		DNA topoisomerase, type IA, core	23
289	regulation of proton transport	11	glycine cleavage complex	45	peptide transporter activity					56	Methyltransf_7		60	TOPLESS-related 2		DNA/RNA polymerases superfamily protein	23
289	acetyl-CoA metabolic process	11	extracellular matrix	45	chitin binding					56	Lipoxygenase		60	SOS3-interacting protein 3		Dof-type zinc finger DNA-binding family protein	23
286	cell wall macromolecule metabolic process	10	transcription factor TFIIA complex	45	cation:cation antiporter activity					56	HATPase_c		60	Sec23/Sec24 protein transport family protein		LisH dimerisation motif;WD40/YVTN repeat-like-containing domain	23
285	photosynthesis, light reaction	10	replication fork protection complex	45	amine transmembrane transporter activity					56	Glyco_transf_5		60	Reticulon family protein		Myosin family protein with Dil domain	23
284	vernalization response	10	pre-autophagosomal structure membrane	44	SNAP receptor activity					56	Glyco_transf_20		60	PIF1 helicase		myosin, putative	23
284	leaf senescence	10	plastid nucleoid	44	oligopeptide-transporting ATPase activity					56	DUF581		60	K-box region and MADS-box transcription factor family protein		Protein of unknown function, DUF538	23
283	proline transport	10	phycobilisome	44	inward rectifier potassium channel activity					56	Cu-oxidase		60	Integrin-linked protein kinase family		RING/FYVE/PHD-type zinc finger family protein	23
283	intra-Golgi vesicle-mediated transport	10	nuclear pre-replicative complex	44	acyl-[acyl-carrier-protein					55	PMR5N		60	glutamate receptor 3.4		RNA-dependent RNA polymerase family protein	23
282	cell morphogenesis	10	nuclear origin of replication recognition complex	43	xylan 1,4-beta-xylosidase activity					55	Myb_DNA-bind_6		60	DEAD/DEAH box RNA helicase family protein		Sec1/munc18-like (SM) proteins superfamily	23
280	plant-type cell wall modification	10	multivesicular body membrane	43	sucrose:hydrogen symporter activity					55	GTP_EFTU		60	ATP-dependent helicase family protein		SPFH/Band 7/PHB domain-containing membrane-associated protein family	23
280	ethylene biosynthetic process	10	mitochondrial small ribosomal subunit	43	methyl-CpG binding					55	EGF_CA		59	sugar transporter 1		sucrose phosphate synthase 1F	23
279	response to xenobiotic stimulus	10	microtubule cytoskeleton	43	metalloexopeptidase activity					55	DUF1618		59	Protein phosphatase 2A regulatory B subunit family protein		terpene synthase 21	23
279	response to brassinosteroid stimulus	10	micropyle	43	high affinity oligopeptide transporter activity					55	Auxin_resp		59	cytochrome P450, family 709, subfamily B, polypeptide 2		UDP-glucosyl transferase 88A1	23
278	vegetative phase change	10	lysosomal membrane	43	beta-amylase activity					55	Annexin		58	Seven transmembrane MLO family protein		beta glucosidase 11	22
278	response to far red light	10	lipid particle	43	aldose 1-epimerase activity					54	zf-LSD1		58	Minichromosome maintenance (MCM2/3/5) family protein		beta glucosidase 46	22
277	lipid transport	10	kinetochore	43	3'-5' exonuclease activity					54	Xan_ur_permease		58	CW-type Zinc Finger		bidirectional amino acid transporter 1	22
277	divalent metal ion transport	10	kinesin complex	42	xylosyltransferase activity					54	PseudoU_synth_1		58	Acyl-CoA N-acyltransferase with RING/FYVE/PHD-type zinc finger domain		cysteine-rich RLK (RECEPTOR-like protein kinase) 12	22
276	seed maturation	10	integral to peroxisomal membrane	42	ubiquitin binding					54	Peptidase_C48		57	Zinc finger, C3HC4 type (RING finger) family protein		Endomembrane protein 70 protein family	22
273	tissue development	10	exon-exon junction complex	42	single-stranded RNA binding					54	Nucleotid_trans		57	WRKY family transcription factor		ENTH/VHS/GAT family protein	22
272	apoptotic process	10	epsilon DNA polymerase complex	42	raffinose alpha-galactosidase activity					54	GST_C_2		57	SH3 domain-containing protein		Glutathione S-transferase family protein	22
271	regulation of hormone levels	10	DNA replication factor C complex	42	hydrogen-exporting ATPase activity, phosphorylative mechanism					54	DUF632		57	Regulator of Vps4 activity in the MVB pathway protein		histone H2A 12	22
270	transcription from plastid promoter	10	cohesin complex	42	endoribonuclease activity					54	Cytokin-bind		57	receptor-like protein kinase 1		KNOTTED-like from Arabidopsis thaliana	22
270	oxidation-reduction process	10	autophagic vacuole membrane	42	ceramide kinase activity					54	ArfGap		57	MAC/Perforin domain-containing protein		lectin protein kinase family protein	22
267	regulation of telomere maintenance	10	AP-1 adaptor complex	41	phosphatidylserine decarboxylase activity					53	TPR_12		57	Galactose mutarotase-like superfamily protein		phospholipase D alpha 1	22
267	chlorophyll catabolic process	9	vesicle membrane	41	ligase activity					53	Pollen_allerg_1		57	dehydration-induced protein (ERD15)		Protein of unknown function (DUF1162)	22
264	transcription, DNA-dependent	9	trans-Golgi network membrane	41	ligand-gated ion channel activity					53	Pectinesterase		57	cysteine-rich RLK (RECEPTOR-like protein kinase) 39		stress-inducible protein, putative	22
264	lateral root development	9	pyrophosphate-dependent phosphofructokinase complex, beta-subunit complex	41	beta-fructofuranosidase activity					53	NAD_binding_10		56	SEC7-like guanine nucleotide exchange family protein		aconitase 3	21
263	regulation of cell cycle process	9	plastid membrane	41	3'-5' DNA helicase activity					53	Motile_Sperm		56	Protein of unknown function (DUF3741)		acyl activating enzyme 1	21
263	ncRNA metabolic process	9	phagocytic vesicle	40	quercetin 3'-O-glucosyltransferase activity					53	gag-asp_proteas		56	Protein kinase superfamily protein with octicosapeptide/Phox/Bem1p domain		Amino acid permease family protein	21
262	telomere maintenance in response to DNA damage	9	nuclear replisome	40	pyruvate kinase activity					53	Bromodomain		56	calmodulin-binding family protein		Armadillo/beta-catenin-like repeat ; C2 calcium/lipid-binding domain (CaLB) protein	21
262	microsporogenesis	9	nuclear exosome (RNase complex)	40	protein disulfide isomerase activity					52	zf-B_box		56	Arabidopsis protein of unknown function (DUF241)		Beta-glucosidase, GBA2 type family protein	21
261	histone phosphorylation	9	mitochondrial respiratory chain complex II	40	potassium:sodium symporter activity					52	TPR_2		55	transcription factor-related		cation-chloride co-transporter 1	21
260	anther development	9	MCM complex	40	poly(U) RNA binding					52	ThiF		55	Plasma-membrane choline transporter family protein		chromatin remodeling 4	21
258	flower development	9	magnesium chelatase complex	40	phospholipid-translocating ATPase activity					52	Snf7		55	phosphatidylinositol-4-phosphate 5-kinase family protein		DNA binding;ATP binding	21
257	vacuole organization	9	late endosome membrane	40	phosphatase activity					52	PLDc		55	endonuclease 2		Endosomal targeting BRO1-like domain-containing protein	21
254	calcium-mediated signaling	9	holo TFIIH complex	40	kinase binding					52	PLAC8		54	Zn-dependent exopeptidases superfamily protein		galacturonosyltransferase 7	21
252	growth	9	eukaryotic translation elongation factor 1 complex	40	iron ion transmembrane transporter activity					52	PIF1		54	XH/XS domain-containing protein		GBF\'s pro-rich region-interacting factor 1	21
251	seed development	9	euchromatin	40	glyoxalase III activity					52	PFK		54	NagB/RpiA/CoA transferase-like superfamily protein		glucan synthase-like 12	21
251	defense response by callose deposition	9	etioplast membrane	40	calcium-dependent protein serine/threonine phosphatase activity					52	Peptidase_A22B		54	Glutaredoxin family protein		glucan synthase-like 5	21
249	cellular response to nitrogen starvation	9	ESCRT I complex	40	cadmium ion transmembrane transporter activity					52	PALP		54	catalytics		GYF domain-containing protein	21
248	unsaturated fatty acid biosynthetic process	9	ER body	40	12-oxophytodienoate reductase activity					52	Myosin_head		54	ATPases;nucleotide binding;ATP binding;nucleoside-triphosphatases;transcription factor binding		homolog of histone chaperone HIRA	21
248	pattern specification process	9	early endosome membrane	39	sulfotransferase activity					52	LACT		54	ATPase E1-E2 type family protein / haloacid dehalogenase-like hydrolase family protein		Inositol 1,3,4-trisphosphate 5/6-kinase family protein	21
246	actin filament organization	9	cytoplasmic vesicle membrane	39	phosphatidylinositol-4,5-bisphosphate 5-phosphatase activity					52	HECT		54	Aldolase superfamily protein		K-box region and MADS-box transcription factor family protein	21
244	embryo sac development	9	condensin complex	39	molybdopterin cofactor binding					52	GTP_EFTU_D2		53	transcription factor jumonji (jmjC) domain-containing protein		LETM1-like protein	21
243	response to glucose stimulus	9	cell outer membrane	39	ion channel activity					52	FMN_dh		53	Protein of unknown function (DUF1639)		NAC domain containing protein 36	21
242	xylem development	9	carbamoyl-phosphate synthase complex	39	glucosyltransferase activity					52	CCT_2		53	Plant protein of unknown function (DUF869)		nicotianamine synthase 4	21
241	regulation of stomatal movement	9	calcineurin complex	39	auxin:hydrogen symporter activity					52	Abhydrolase_5		53	Myosin heavy chain-related protein		peroxisomal ABC transporter 1	21
238	response to red light	8	U2 snRNP	38	shikimate O-hydroxycinnamoyltransferase activity					51	START		53	high affinity K+ transporter 5		pfkB-like carbohydrate kinase family protein	21
236	carbohydrate biosynthetic process	8	senescence-associated vacuole	38	quinate O-hydroxycinnamoyltransferase activity					51	SBP_bac_3		53	ENTH/ANTH/VHS superfamily protein		pleiotropic drug resistance 12	21
235	regulation of unidimensional cell growth	8	precatalytic spliceosome	38	purine nucleobase transmembrane transporter activity					51	Peptidase_S9_N		53	Cytidine/deoxycytidylate deaminase family protein		POX (plant homeobox) family protein	21
235	purine nucleobase transport	8	plastid large ribosomal subunit	38	inorganic anion transmembrane transporter activity					51	Peptidase_M24		53	Beta-glucosidase, GBA2 type family protein		Protein of unknown function (DUF1421)	21
234	sepal formation	8	periplasmic space	38	histone methyltransferase activity					51	PA		52	Sodium Bile acid symporter family		Protein of Unknown Function (DUF239)	21
234	RNA splicing	8	PcG protein complex	38	glucuronoxylan glucuronosyltransferase activity					51	NIF		52	SET domain protein 16		Protein of unknown function (DUF594)	21
234	petal formation	8	NuA3 histone acetyltransferase complex	38	gamma-aminobutyric acid transmembrane transporter activity					51	HSP20		52	RNA recognition motif (RRM)-containing protein		RNA polymerase II large subunit	21
233	phenylpropanoid metabolic process	8	lateral plasma membrane	38	exonuclease activity					51	DUF563		52	polyubiquitin 10		STRUBBELIG-receptor family 8	21
233	lignin biosynthetic process	8	Golgi-associated vesicle	38	cation channel activity					51	DUF4371		52	P-loop nucleoside triphosphate hydrolases superfamily protein with CH (Calponin Homology) domain		TRAF-like family protein	21
233	embryonic pattern specification	8	F-actin capping protein complex	37	UDP-glucuronate decarboxylase activity					50	tRNA-synt_1		52	Low temperature and salt responsive protein family		zinc induced facilitator-like 1	21
231	gene silencing	8	cellulose synthase complex	37	transcription factor binding					50	PAZ		52	glutathione S-transferase (class zeta) 2		acyl-activating enzyme 7	20
230	protein dephosphorylation	8	cell leading edge	37	potassium:hydrogen antiporter activity					50	DUF295		52	exocyst complex component sec10		adenosylmethionine-8-amino-7-oxononanoate transaminases	20
230	negative regulation of biological process	7	vacuolar proton-transporting V-type ATPase, V0 domain	37	poly(A) RNA binding					50	DUF1719		52	DNA-binding storekeeper protein-related transcriptional regulator		AMP-dependent synthetase and ligase family protein	20
225	transcription from RNA polymerase II promoter	7	UBC13-MMS2 complex	37	polyamine transmembrane transporter activity					50	DUF1645		52	Actin-like ATPase superfamily protein		chromatin remodeling 5	20
225	regulation of G2/M transition of mitotic cell cycle	7	translation release factor complex	37	NAD+ kinase activity					50	Amino_oxidase		51	Transcription factor jumonji (jmj) family protein / zinc finger (C5HC2 type) family protein		DNAJ heat shock family protein	20
224	production of siRNA involved in RNA interference	7	PML body	37	miRNA binding					49	Rhomboid		51	Transcription elongation factor (TFIIS) family protein		FKBP-like peptidyl-prolyl cis-trans isomerase family protein	20
222	potassium ion transport	7	plastid small ribosomal subunit	37	heme binding					49	Peptidase_M20		51	Sulfite exporter TauE/SafE family protein		glutathione synthetase 2	20
221	transmembrane transport	7	plastid inner membrane	37	glutathione peroxidase activity					49	FSH1		51	Protein with RING/U-box and TRAF-like domains		heavy metal atpase 2	20
219	anion transport	7	photosystem I reaction center	37	glucan exo-1,3-beta-glucosidase activity					48	zf-CW		51	Outer arm dynein light chain 1 protein		Homeodomain-like transcriptional regulator	20
218	stomatal movement	7	photosystem II	37	galactose transmembrane transporter activity					48	Terpene_synth		51	hAT dimerisation domain-containing protein		Inorganic H pyrophosphatase family protein	20
217	phosphatidylinositol biosynthetic process	7	nuclear outer membrane-endoplasmic reticulum membrane network	37	enzyme inhibitor activity					48	LTP_2		51	ethylene response factor 7		Inositol monophosphatase family protein	20
216	protein maturation	7	nuclear lamina	37	codeinone reductase (NADPH) activity					48	DUF869		51	DNA glycosylase superfamily protein		Insulinase (Peptidase family M16) family protein	20
216	flavonoid biosynthetic process	7	lytic vacuole	37	alpha-mannosidase activity					47	SWIB		51	cysteine-rich RLK (RECEPTOR-like protein kinase) 25		K+ uptake permease 10	20
215	basipetal auxin transport	7	histone acetyltransferase complex	37	acyl-CoA oxidase activity					47	SCAMP		50	THO2		K+ uptake permease 7	20
215	ammonium transport	7	ER to Golgi transport vesicle	36	transmembrane receptor protein serine/threonine kinase binding					47	RNA_pol_Rpb1_R		50	SBP (S-ribonuclease binding protein) family protein		minichromosome maintenance (MCM2/3/5) family protein	20
214	histone modification	7	endoplasmic reticulum quality control compartment	36	prenyltransferase activity					47	RdRP		50	Protein of unknown function (DUF1218)		Mitochondrial import inner membrane translocase subunit Tim17/Tim22/Tim23 family protein	20
214	defense response to virus	7	dolichol-phosphate-mannose synthase complex	36	glutathione S-conjugate-exporting ATPase activity					47	PAM2		50	N-terminal nucleophile aminohydrolases (Ntn hydrolases) superfamily protein		NRAMP metal ion transporter family protein	20
211	pollen germination	7	delta DNA polymerase complex	36	galactolipase activity					47	Nramp		49	white-brown complex homolog protein 11		Phosphoinositide phosphatase family protein	20
211	aromatic amino acid family biosynthetic process	7	cytoplasmic microtubule	36	fatty-acyl-CoA synthase activity					47	Na_H_Exchanger		49	target of rapamycin		PHYTOENE SYNTHASE	20
208	mitosis	7	clathrin adaptor complex	36	anion channel activity					47	Mem_trans		49	Protein of unknown function, DUF647		Protein of unknown function (DUF1666)	20
208	indoleacetic acid biosynthetic process	7	ATP-binding cassette (ABC) transporter complex	35	N-methylnicotinate transporter activity					47	EDR1		49	Protein of unknown function, DUF538		Protein of unknown function (DUF707)	20
207	starch metabolic process	7	anthranilate synthase complex	35	nicotinate transporter activity					47	DUF647		49	PR5-like receptor kinase		Ras-related small GTP-binding family protein	20
207	peroxisome localization	7	amyloplast	35	malate transmembrane transporter activity					47	DUF547		49	Phosphatidylinositol N-acetyglucosaminlytransferase subunit P-related		Ribosomal protein S5/Elongation factor G/III/V family protein	20
207	mitochondrion localization	7	alpha DNA polymerase:primase complex	35	fructose-2,6-bisphosphate 2-phosphatase activity					47	DUF4218		49	Flavin-binding monooxygenase family protein		Splicing factor, CC1-like	20
207	iron ion transport	7	actin cytoskeleton	35	DNA topoisomerase type I activity					47	CCT		49	DNA-binding bromodomain-containing protein		sucrose transporter 2	20
207	Golgi localization	6	secondary cell wall	35	DNA helicase activity					46	UBN2_3		49	dicer-like 2		transmembrane protein-related	20
206	phosphatidylglycerol biosynthetic process	6	protein farnesyltransferase complex	35	cyclin-dependent protein serine/threonine kinase regulator activity					46	UbiA		49	cytochrome P450, family 87, subfamily A, polypeptide 2		Trypsin family protein with PDZ domain	20
206	mitotic recombination	6	PRC1 complex	35	chlorophyll catabolite transmembrane transporter activity					46	UBA		49	cytochrome P450, family 71, subfamily B, polypeptide 23		white-brown complex homolog protein 11	20
204	cellulose metabolic process	6	photosystem II antenna complex	35	1-phosphatidylinositol-3-kinase activity					46	Reticulon		49	5\'-3\' exonuclease family protein		XB3 ortholog 3 in Arabidopsis thaliana	20
203	heat acclimation	6	PCAF complex	34	transmembrane signaling receptor activity					46	Na_Ca_ex		48	Tryptophan/tyrosine permease		Zinc finger (CCCH-type) family protein	20
200	developmental growth	6	organelle	34	inorganic phosphate transmembrane transporter activity					46	CRAL_TRIO_N		48	Sterile alpha motif (SAM) domain-containing protein		Aldolase superfamily protein	19
198	proteasome assembly	6	nuclear cohesin complex	34	indole-3-acetaldehyde oxidase activity					46	ABC1		48	Squamosa promoter-binding protein-like (SBP domain) transcription factor family protein		ammonium transporter 2	19
196	response to gibberellin stimulus	6	nitrite reductase complex [NAD(P)H	34	four-way junction helicase activity					45	zf-met		48	SET domain-containing protein		BAH domain ;TFIIS helical bundle-like domain	19
196	regulation of anion channel activity	6	mitochondrial respiratory chain	34	FAD binding					45	Mlo		48	Ribosomal protein L18ae family		cationic amino acid transporter 2	19
196	cytokinin mediated signaling pathway	6	microtubule organizing center	34	copper ion transmembrane transporter activity					45	DAGK_acc		48	Pyruvate kinase family protein		co-factor for nitrate, reductase and xanthine dehydrogenase 5	19
195	cellular response to iron ion starvation	6	longitudinal side of cell surface	34	ATP-dependent 3'-5' DNA helicase activity					44	YTH		48	Protein of unknown function (DUF707)		decapping 1	19
195	basic amino acid transport	6	glyoxysome	34	aminopeptidase activity					44	tify		48	poly(A) binding protein 8		Duplicated homeodomain-like superfamily protein	19
193	shoot system development	6	filopodium tip	33	unfolded protein binding					44	Peptidase_C1		48	multidrug resistance-associated protein 6		DWNN domain, a CCHC-type zinc finger	19
193	regulation of cell division	6	CCR4-NOT core complex	33	MAP kinase phosphatase activity					44	MAP65_ASE1		48	MAPK/ERK kinase kinase 1		ENHANCED DISEASE RESISTANCE 2	19
193	karyogamy	5	transcription factor TFTC complex	33	DNA-(apurinic or apyrimidinic site) lyase activity					44	HEAT_2		48	glycine-rich protein		exoribonuclease 2	19
193	chromosome segregation	5	transcription factor TFIID complex	33	cysteine synthase activity					44	Glyco_hydro_9		48	FAD-dependent oxidoreductase family protein		FUS3-complementing gene 1	19
193	cell wall modification	5	starch grain	33	carbohydrate phosphatase activity					44	GDPD		48	D-isomer specific 2-hydroxyacid dehydrogenase family protein		FUS3-complementing gene 2	19
192	response to ozone	5	STAGA complex	33	beta-D-fucosidase activity					44	ECH		48	cytochrome P450, family 71, subfamily B, polypeptide 2		galactose-1-phosphate guanylyltransferase (GDP)s;GDP-D-glucose phosphorylases;quercetin 4\'-O-glucosyltransferases	19
192	lithium ion transport	5	spermatoproteasome complex	33	amino acid binding					44	B56		48	cysteine-rich RLK (RECEPTOR-like protein kinase) 36		glycoside hydrolase family 2 protein	19
191	response to symbiotic fungus	5	SNARE complex	33	alpha-galactosidase activity					44	Amidase		48	Cation efflux family protein		GTP cyclohydrolase II	19
189	response to cytokinin stimulus	5	Set1C/COMPASS complex	33	ACP phosphopantetheine attachment site binding involved in fatty acid biosynthetic process					44	2-Hacid_dh_C		48	actin-related protein 8		Helicase/SANT-associated, DNA binding protein	19
189	biosynthetic process	5	SAGA complex	32	voltage-gated anion channel activity					43	zf-RanBP		47	tRNA/rRNA methyltransferase (SpoU) family protein		hercules receptor kinase 1	19
187	regulation of ion transport	5	plastid pyruvate dehydrogenase complex	32	ubiquitin activating enzyme activity					43	Polyketide_cyc		47	Rhodanese/Cell cycle control phosphatase superfamily protein		lipoxygenase 1	19
187	nucleotide transport	5	photosystem I	32	transferase activity, transferring phosphorus-containing groups					43	PMD		47	related to AP2.7		MAP kinase 20	19
187	hormone-mediated signaling pathway	5	organelle inner membrane	32	protein C-terminus binding					43	Peptidase_M16_C		47	Protein of unknown function (DUF295)		multidrug resistance-associated protein 14	19
185	DNA metabolic process	5	MutSbeta complex	32	protease binding					43	NAS		47	Protein kinase protein with adenine nucleotide alpha hydrolases-like domain		Nodulin MtN3 family protein	19
185	cellular amino acid biosynthetic process	5	monolayer-surrounded lipid storage body	32	primary amine oxidase activity					43	MA3		47	Protein kinase family protein		nuclear RNA polymerase A2	19
184	response to superoxide	5	leucoplast	32	plastid sigma factor activity					43	Dev_Cell_Death		47	PHYTOENE SYNTHASE		P-glycoprotein 20	19
183	plastid organization	5	intermediate filament cytoskeleton	32	L-alanine transmembrane transporter activity					43	Cullin		47	dual specificity protein phosphatase (DsPTP1) family protein		phosphoglycerate/bisphosphoglycerate mutase family protein	19
182	cytokinesis	5	Gram-negative-bacterium-type cell wall	32	histidine phosphotransfer kinase activity					43	Clathrin		47	Divalent ion symporter		Protein of unknown function (DUF1218)	19
180	ribosome biogenesis	5	GINS complex	32	G-protein coupled receptor binding					43	AAA_12		47	dicer-like 3		protein serine/threonine kinases;protein kinases;ATP binding;sugar binding;kinases;carbohydrate binding	19
180	positive regulation of flower development	5	gamma-tubulin complex	32	CTP synthase activity					43	AAA_11		47	cytochrome P450, family 71, subfamily A, polypeptide 25		Seven transmembrane MLO family protein	19
179	double-strand break repair	5	endoplasmic reticulum-Golgi intermediate compartment	32	beta-gentiobiose beta-glucosidase activity					42	SBP		47	cellulose-synthase like D2		Small nuclear ribonucleoprotein family protein	19
178	secondary cell wall biogenesis	5	endocytic vesicle	32	ATP transmembrane transporter activity					42	Lzipper-MIP1		47	CBL-interacting protein kinase 1		SNARE-like superfamily protein	19
177	cellular response to salt stress	5	DNA-directed RNA polymerase II, holoenzyme	32	alpha-N-arabinofuranosidase activity					42	DUF1668		46	zinc finger (C2H2 type) family protein		Sodium Bile acid symporter family	19
176	defense response to bacterium, incompatible interaction	5	clathrin-coated endocytic vesicle	32	alcohol dehydrogenase (NAD) activity					41	VQ		46	strictosidine synthase-like 4		Stabilizer of iron transporter SufD / Polynucleotidyl transferase	19
175	mRNA processing	5	chloroplast photosystem I	31	oligosaccharyl transferase activity					41	Nodulin-like		46	SPFH/Band 7/PHB domain-containing membrane-associated protein family		TCP-1/cpn60 chaperonin family protein	19
173	tRNA metabolic process	5	centrosome	31	m7G(5')pppN diphosphatase activity					41	DUF761		46	Small nuclear ribonucleoprotein family protein		U2 snRNP auxilliary factor, large subunit, splicing factor	19
171	tryptophan catabolic process	5	BLOC-1 complex	31	G-protein beta/gamma-subunit complex binding					41	DPBB_1		46	methionine aminopeptidase 1B		zinc finger (CCCH-type) family protein / RNA recognition motif (RRM)-containing protein	19
171	tRNA aminoacylation for protein translation	5	basal plasma membrane	31	calcium:sodium antiporter activity					41	Agenet		46	lectin protein kinase family protein		Zinc-binding alcohol dehydrogenase family protein	19
171	autophagy	5	apicoplast	31	adenylylsulfatase activity					40	TRAM_LAG1_CLN8		46	Homeodomain-like transcriptional regulator		ACT domain repeat 6	18
170	response to ionizing radiation	5	apical part of cell	30	translation release factor activity					40	Ribonuclease_3		46	hercules receptor kinase 1		alpha-amylase-like	18
170	regulation of seed germination	4	Z disc	30	oxidoreductase activity, acting on the CH-OH group of donors, NAD or NADP as acceptor					40	PAE		46	calmodulin-domain protein kinase cdpk isoform 2		ATP binding cassette subfamily B1	18
170	regulation of mitotic cell cycle	4	virion	30	guanylate cyclase activity					40	Oxysterol_BP		45	senescence-related gene 1		COP1-interacting protein-related	18
169	polyamine catabolic process	4	transport vesicle	30	glutamate-ammonia ligase activity					40	Frigida		45	SAC3/GANP/Nin1/mts3/eIF-3 p25 family		cytochrome P450, family 71, subfamily A, polypeptide 25	18
168	cuticle development	4	transcription factor TFIIE complex	30	D-xylose transmembrane transporter activity					40	FAE1_CUT1_RppA		45	RNA-binding (RRM/RBD/RNP motifs) family protein with retrovirus zinc finger-like domain		DNA-binding bromodomain-containing protein	18
166	fatty acid biosynthetic process	4	synapse	30	D-ribose transmembrane transporter activity					40	EF_hand_4		45	Microtubule associated protein (MAP65/ASE1) family protein		HAD-superfamily hydrolase, subfamily IG, 5\'-nucleotidase	18
164	spindle assembly	4	site of polarized growth	30	cellulase activity					40	DUF4216		45	Mannose-binding lectin superfamily protein		hAT dimerisation domain-containing protein	18
160	transposition, RNA-mediated	4	RNA polymerase I core factor complex	30	blue light photoreceptor activity					40	CitMHS		45	Carbohydrate-binding-like fold		IBR domain-containing protein	18
160	sulfur amino acid metabolic process	4	Rad17 RFC-like complex	30	1-aminocyclopropane-1-carboxylate oxidase activity					40	Auxin_inducible		45	BRCT domain-containing DNA repair protein		Microtubule associated protein (MAP65/ASE1) family protein	18
160	nucleic acid phosphodiester bond hydrolysis	4	preribosome, large subunit precursor	29	sorbitol transmembrane transporter activity					40	Aldose_epim		45	auxin response factor 6		multidrug resistance-associated protein 9	18
160	nuclear division	4	polytene chromosome	29	Rho guanyl-nucleotide exchange factor activity					39	Trypsin_2		45	ATP-dependent caseinolytic (Clp) protease/crotonase family protein		phosphofructokinase 3	18
160	auxin mediated signaling pathway	4	nuclear pore outer ring	29	phosphatidylinositol-3-phosphate binding					39	Sucrose_synth		45	Amino acid permease family protein		phosphofructokinase 5	18
159	DNA-dependent transcription, elongation	4	nuclear pore nuclear basket	29	oxidoreductase activity, acting on paired donors, with incorporation or reduction of molecular oxygen, NAD(P)H as one donor, and incorporation of one atom of oxygen					39	PLU-1		45	amino acid permease 3		Plant calmodulin-binding protein-related	18
159	cellular modified amino acid biosynthetic process	4	nuclear inclusion body	29	nicotianamine synthase activity					39	OTU		44	Zinc knuckle (CCHC-type) family protein		Plant regulator RWP-RK family protein	18
157	D-xylose metabolic process	4	nuclear dicing body	29	myo-inositol transmembrane transporter activity					39	JmjC		44	ubiquitin-specific protease 23		Pyruvate kinase family protein	18
156	nucleotide metabolic process	4	mitotic spindle pole body	29	mismatched DNA binding					39	Glyco_hydro_35		44	Transketolase		Remorin family protein	18
156	negative regulation of abscisic acid mediated signaling pathway	4	mitochondrial proton-transporting ATP synthase complex, catalytic core F(1)	29	mannitol transmembrane transporter activity					39	FA_hydroxylase		44	TCP-1/cpn60 chaperonin family protein		ribonucleotide reductase 1	18
154	anthocyanin-containing compound biosynthetic process	4	lateral element	29	glycerol transmembrane transporter activity					39	DIL		44	Spc97 / Spc98 family of spindle pole body (SBP) component		SET domain protein 16	18
153	pollen exine formation	4	laminin-1 complex	29	glucose transmembrane transporter activity					39	Cu-oxidase_3		44	respiratory burst oxidase protein F		SNF1 kinase homolog 10	18
153	mitochondrial transport	4	integrin complex	29	epoxide hydrolase activity					39	Cu-oxidase_2		44	PLATZ transcription factor family protein		transferases;folic acid binding	18
151	response to arsenic-containing substance	4	glycosylphosphatidylinositol-N-acetylglucosaminyltransferase (GPI-GnT) complex	29	dTDP-glucose 4,6-dehydratase activity					39	BSD		44	Plant protein of unknown function (DUF936)		transporter associated with antigen processing protein 1	18
151	endocytosis	4	fully spanning plasma membrane	29	beta-L-arabinosidase activity					39	bHLH-MYC_N		44	Plant calmodulin-binding protein-related		villin 2	18
150	viral procapsid maturation	4	fatty acid synthase complex	28	oxidoreductase activity, acting on diphenols and related substances as donors, oxygen as acceptor					39	Acyltransferase		44	Octicosapeptide/Phox/Bem1p family protein		VIRE2 interacting protein 2	18
149	positive regulation of translation	4	fatty acid elongase complex	28	NAD binding					38	tRNA-synt_1b		44	Mitochondrial import inner membrane translocase subunit Tim17/Tim22/Tim23 family protein		ABC transporter of the mitochondrion 3	17
146	response to reactive oxygen species	4	Elg1 RFC-like complex	28	inositol hexakisphosphate binding					38	SpoU_methylase		44	Leucine-rich repeat transmembrane protein kinase protein		ABC-2 type transporter family protein	17
146	myo-inositol hexakisphosphate biosynthetic process	4	DNA ligase IV complex	28	hydrolase activity, acting on carbon-nitrogen (but not peptide) bonds					38	Sigma70_r3		44	highly ABA-induced PP2C gene 2		Adenine nucleotide alpha hydrolases-like superfamily protein	17
145	drug transmembrane transport	4	cytochrome b6f complex	28	folic acid transporter activity					38	PORR		44	GYF domain-containing protein		Amidase family protein	17
145	cation transport	4	Ctf18 RFC-like complex	28	cyclopropane-fatty-acyl-phospholipid synthase activity					38	PI3_PI4_kinase		44	growth-regulating factor 5		ATP binding cassette subfamily B4	17
144	regulation of innate immune response	4	COPI-coated vesicle membrane	28	5'-nucleotidase activity					38	NmrA		44	FAR1-related sequence 6		autoinhibited Ca2+-ATPase 11	17
143	glycine catabolic process	4	citrate lyase complex	27	superoxide dismutase activity					38	G-patch		44	ENTH/VHS/GAT family protein		BAK1-interacting receptor-like kinase 1	17
143	DNA mediated transformation	4	chloroplast starch grain	27	phenylalanine ammonia-lyase activity					38	EMP70		44	D111/G-patch domain-containing protein		BCL-2-associated athanogene 1	17
142	very long-chain fatty acid metabolic process	4	chloroplast isoamylase complex	27	osmosensor activity					38	DUF3594		44	Co-chaperone GrpE family protein		carboxyesterase 18	17
142	sphingoid biosynthetic process	4	cell division site	27	NADH dehydrogenase (ubiquinone) activity					37	zf-C3HC4_2		44	Calcium-dependent ARF-type GTPase activating protein family		cation exchanger 3	17
142	secondary metabolic process	4	CAAX-protein geranylgeranyltransferase complex	27	MAP kinase kinase activity					37	zf-C2H2_4		44	B-box type zinc finger protein with CCT domain		chromatin remodeling 8	17
142	regulation of protein localization	4	basolateral plasma membrane	27	L-proline transmembrane transporter activity					37	Voltage_CLC		44	Arginyl-tRNA synthetase, class Ic		Cyclopropane-fatty-acyl-phospholipid synthase	17
142	auxin metabolic process	4	BAF-type complex	27	hydroxymethylglutaryl-CoA lyase activity					37	Tubulin		43	terpene synthase 21		DNA-binding protein with MIZ/SP-RING zinc finger, PHD-finger and SAP domain	17
141	response to virus	4	ASTRA complex	27	glucokinase activity					37	RPE65		43	SNF2 domain-containing protein / helicase domain-containing protein		DRE-binding protein 2A	17
141	regulation of cell size	4	aggresome	27	auxin influx transmembrane transporter activity					37	Rad51		43	Sec1/munc18-like (SM) proteins superfamily		Fibronectin type III domain-containing protein	17
140	multicellular organism reproduction	4	acrosomal vesicle	27	acetate-CoA ligase activity					37	PWWP		43	Protein of unknown function (DUF3755)		glucan synthase-like 7	17
140	gibberellic acid mediated signaling pathway	3	zeta DNA polymerase complex	26	UTP:glucose-1-phosphate uridylyltransferase activity					37	PRT_C		43	cysteine-rich RLK (RECEPTOR-like protein kinase) 12		HCP-like superfamily protein with MYND-type zinc finger	17
139	sodium ion transmembrane transport	3	vesicle	26	sphingosine N-acyltransferase activity					37	Prenyltrans		43	ADP-ribosylation factor family protein		HEAT repeat ;HECT-domain (ubiquitin-transferase)	17
139	reproduction	3	vacuolar proton-transporting V-type ATPase, V1 domain	26	sodium ion transmembrane transporter activity					37	Oxidored_FMN		43	A20/AN1-like zinc finger family protein		high chlorophyll fluorescence phenotype 173	17
139	protein targeting to chloroplast	3	U7 snRNP	26	serine-type aminopeptidase activity					37	LSM		42	Undecaprenyl pyrophosphate synthetase family protein		Homeodomain-like protein	17
139	covalent chromatin modification	3	U4/U6 x U5 tri-snRNP complex	26	phosphatidylinositol transporter activity					37	Hist_deacetyl		42	Tudor/PWWP/MBT domain-containing protein		lipid-binding serum glycoprotein family protein	17
139	cellular calcium ion homeostasis	3	U1 snRNP	26	NADH kinase activity					37	HAD		42	Rho GTPase activation protein (RhoGAP) with PH domain		loricrin-related	17
139	actin cytoskeleton organization	3	U12-type spliceosomal complex	26	manganese ion transmembrane transporter activity					37	GrpE		42	pleckstrin homology (PH) domain-containing protein		pentatricopeptide (PPR) repeat-containing protein	17
138	somatic cell DNA recombination	3	tRNA-intron endonuclease complex	26	hydrogen-translocating pyrophosphatase activity					37	Glyco_hydro_14		42	hAT dimerisation domain-containing protein / transposase-related		peptide transporter 3	17
138	protein transport	3	transcription factor TFIIF complex	26	GTP cyclohydrolase II activity					37	GDA1_CD39		42	Family of unknown function (DUF566)		Plant protein of unknown function (DUF868)	17
138	phloem or xylem histogenesis	3	transcription elongation factor complex	26	enoyl-CoA hydratase activity					37	DUF789		42	beta glucosidase 11		Protein of unknown function (DUF620)	17
138	callose deposition in cell wall	3	TORC2 complex	26	DNA N-glycosylase activity					37	DUF538		42	ABC-2 type transporter family protein		SOS3-interacting protein 3	17
137	translational initiation	3	TORC1 complex	26	cytokinin receptor activity					37	DUF4219		41	Zinc-binding alcohol dehydrogenase family protein		UDP-glucosyl transferase 73B5	17
136	root morphogenesis	3	Toc complex	26	cinnamyl-alcohol dehydrogenase activity					37	DAO		41	transcription regulators		WRKY DNA-binding protein 33	17
136	chromatin assembly or disassembly	3	SLIK (SAGA-like) complex	26	calcium:cation antiporter activity					37	Choline_transpo		41	TPX2 (targeting protein for Xklp2) protein family		aminophospholipid ATPase 1	16
134	negative regulation of flower development	3	proton-transporting two-sector ATPase complex	26	C-4 methylsterol oxidase activity					36	Trp_Tyr_perm		41	RS2-interacting KH protein		aminophospholipid ATPase 3	16
133	macropinocytosis	3	protein phosphatase 4 complex	26	aldehyde dehydrogenase (NAD) activity					36	Tho2		41	RING/FYVE/PHD-type zinc finger family protein		ankyrin repeat family protein / regulator of chromosome condensation (RCC1) family protein	16
133	aromatic amino acid family metabolic process	3	proteasome regulatory particle	26	3,4-dihydroxy-2-butanone-4-phosphate synthase activity					36	Tetraspannin		41	Protein of unknown function (DUF300)		auxin response factor 2	16
132	vitamin metabolic process	3	proteasome core complex, alpha-subunit complex	25	sesquiterpene synthase activity					36	Sigma70_r4		41	Protein of unknown function (DUF1162)		BTB/POZ domain-containing protein	16
132	sodium ion transport	3	pronucleus	25	pyruvate dehydrogenase (acetyl-transferring) activity					36	POX		41	phytochrome interacting factor 3		Ca-2+ dependent nuclease	16
132	abscisic acid biosynthetic process	3	plasma membrane of cell tip	25	pinoresinol reductase activity					36	NTP_transf_2		41	PAP/OAS1 substrate-binding domain superfamily		Cyclophilin-like peptidyl-prolyl cis-trans isomerase family protein	16
131	starch catabolic process	3	photosystem I antenna complex	25	neutral amino acid transmembrane transporter activity					36	K-box		41	methyl-CPG-binding domain 9		diacylglycerol kinase 5	16
130	sulfur compound biosynthetic process	3	organelle lumen	25	NADPH binding					36	IBR		41	metalloendopeptidases;zinc ion binding;DNA binding		Dihydroxyacetone kinase	16
130	response to carbohydrate stimulus	3	oligosaccharyltransferase complex	25	L-ascorbate peroxidase activity					36	GRAM		41	LSD1 zinc finger family protein		disease resistance family protein / LRR family protein	16
130	regulation of circadian rhythm	3	nuclear lumen	25	iron ion binding					36	Glyco_hydro_19		41	HCP-like superfamily protein with MYND-type zinc finger		FAD-dependent oxidoreductase family protein	16
130	oxidoreduction coenzyme metabolic process	3	nuclear chromatin	25	glycerol-3-phosphate 2-O-acyltransferase activity					36	FHA		41	expansin B2		FORMS APLOID AND BINUCLEATE CELLS 1C	16
130	lipoate metabolic process	3	membrane raft	25	galacturonokinase activity					36	DUF793		40	WRKY DNA-binding protein 46		Galactose mutarotase-like superfamily protein	16
130	coenzyme biosynthetic process	3	intrinsic to mitochondrial inner membrane	25	fructokinase activity					36	Cyt-b5		40	serine carboxypeptidase-like 27		glycosyl hydrolase 9B8	16
130	chromatin modification	3	heterochromatin	25	chlorophyll synthetase activity					36	CH		40	PLC-like phosphodiesterases superfamily protein		H(+)-ATPase 7	16
129	para-aminobenzoic acid metabolic process	3	gamma-tubulin ring complex	25	auxin binding					36	BAH		40	Phosphotyrosine protein phosphatases superfamily protein		Kinase-related protein of unknown function (DUF1296)	16
128	brassinosteroid mediated signaling pathway	3	fungal-type vacuole membrane	24	transcription cofactor activity					35	zf-MYND		40	PHD finger family protein		lecithin:cholesterol acyltransferase 3	16
126	positive regulation of cellular process	3	extrinsic to plastid membrane	24	single base insertion or deletion binding					35	zf-Dof		40	oxidoreductase, 2OG-Fe(II) oxygenase family protein		Leucine-rich repeat transmembrane protein kinase family protein	16
126	meristem development	3	DNA replication preinitiation complex	24	selenocysteine lyase activity					35	UPF0016		40	outer envelope membrane protein 7		molybdenum cofactor sulfurase (LOS5) (ABA3)	16
125	regulation of stomatal closure	3	DNA-directed RNA polymerase I complex	24	ribonucleoside-diphosphate reductase activity, thioredoxin disulfide as acceptor					35	Tim17		40	non-intrinsic ABC protein 8		myosin-like protein XIF	16
125	protein ubiquitination involved in ubiquitin-dependent protein catabolic process	3	Cul3-RING ubiquitin ligase complex	24	phosphatidylinositol-3-phosphatase activity					35	SRF-TF		40	NAC domain containing protein 83		nuclear RNA polymerase C1	16
125	oxylipin biosynthetic process	3	cortical actin cytoskeleton	24	phosphatidylinositol-3,5-bisphosphate binding					35	SNase		40	Myosin family protein with Dil domain		phospholipase D delta	16
124	lateral root formation	3	columella	24	phosphatidylinositol-3,5-bisphosphate 3-phosphatase activity					35	S1-P1_nuclease		40	myosin 2		Plant protein of unknown function (DUF936)	16
123	response to UV	3	cleavage furrow	24	intracellular cyclic nucleotide activated cation channel activity					35	MFMR		40	H(+)-ATPase 11		Plastid-lipid associated protein PAP / fibrillin family protein	16
121	polysaccharide catabolic process	3	clathrin coat of trans-Golgi network vesicle	24	histidine-tRNA ligase activity					35	Ion_trans		40	GroES-like zinc-binding alcohol dehydrogenase family protein		Protein of unknown function (DUF3506)	16
121	ATP catabolic process	3	axon	24	hexokinase activity					35	Inhibitor_I29		40	Cupredoxin superfamily protein		Protein phosphatase 2A, regulatory subunit PR55	16
120	photosynthetic electron transport in photosystem I	2	viral envelope	24	guanine/thymine mispair binding					35	Glyco_hydro_3_C		40	calmodulin-binding receptor-like cytoplasmic kinase 3		Protein with RING/U-box and TRAF-like domains	16
119	iron ion homeostasis	2	UBC13-UEV1A complex	24	glucose-6-phosphate dehydrogenase activity					35	FAD_binding_3		40	Caleosin-related family protein		pumilio 1	16
118	defense response to fungus, incompatible interaction	2	trans-Golgi network transport vesicle membrane	24	four-way junction DNA binding					35	DUF296		40	beta glucosidase 46		Regulator of chromosome condensation (RCC1) family with FYVE zinc finger domain	16
117	regulation of timing of transition from vegetative to reproductive phase	2	transcriptionally active chromatin	24	fatty acid transporter activity					35	DnaJ_C		39	tRNA synthetase class I (I, L, M and V) family protein		ribonuclease II family protein	16
117	cellular response to iron ion	2	TAT protein transport complex	24	fatty acid elongase activity					35	Caleosin		39	tonoplast monosaccharide transporter2		SNF7 family protein	16
117	asymmetric cell division	2	synaptic vesicle	24	coniferin beta-glucosidase activity					35	Adaptin_N		39	Thiamin diphosphate-binding fold (THDP-binding) superfamily protein		starch synthase 2	16
115	response to zinc ion	2	succinate dehydrogenase complex	24	calcium:hydrogen antiporter activity					34	zf-C2H2_6		39	SMAD/FHA domain-containing protein		Thiamin diphosphate-binding fold (THDP-binding) superfamily protein	16
115	response to mechanical stimulus	2	spindle envelope	24	anthocyanidin reductase activity					34	TB2_DP1_HVA22		39	Putative methyltransferase family protein		topoisomerase II	16
115	phospholipid biosynthetic process	2	Sin3-type complex	24	aconitate hydratase activity					34	Sulfate_transp		39	Protein of unknown function (DUF506)		Ubiquitin-like superfamily protein	16
114	trichome branching	2	septate junction	24	3-methyl-2-oxobutanoate dehydrogenase (2-methylpropanoyl-transferring) activity					34	Sec63		39	pleiotropic drug resistance 11		ubiquitin-protein ligase 1	16
114	fatty acid catabolic process	2	root hair tip	23	structural constituent of cell wall					34	PRA1		39	Phospholipid/glycerol acyltransferase family protein		Undecaprenyl pyrophosphate synthetase family protein	16
113	purine nucleotide biosynthetic process	2	replication fork	23	receptor signaling protein serine/threonine kinase activity					34	PHD_2		39	natural resistance-associated macrophage protein 1		ureide permease 2	16
110	pollen tube development	2	provirus	23	pyruvate transmembrane transporter activity					34	Na_sulph_symp		39	methyltransferases		1-phosphatidylinositol-4-phosphate 5-kinases;zinc ion binding;1-phosphatidylinositol-3-phosphate 5-kinases	15
110	pentacyclic triterpenoid biosynthetic process	2	proteasome storage granule	23	phosphoserine phosphatase activity					34	Malectin		39	Lateral root primordium (LRP) protein-related		Actin-like ATPase superfamily protein	15
109	nucleolus organization	2	proteasome core complex, beta-subunit complex	23	phospholipase C activity					34	Inhibitor_I9		39	Heat shock protein DnaJ with tetratricopeptide repeat		AP2/B3-like transcriptional factor family protein	15
109	detection of bacterium	2	proplastid stroma	23	mRNA 3'-UTR binding					34	GSHPx		39	cysteine-rich RLK (RECEPTOR-like protein kinase) 20		arginine/serine-rich zinc knuckle-containing protein 33	15
109	chromatin remodeling	2	proplastid	23	malate dehydrogenase activity					34	Glyco_hydro_100		39	Coatomer, beta\' subunit		autophagy 9 (APG9)	15
108	regionalization	2	pre-snoRNP complex	23	magnesium ion transmembrane transporter activity					34	GBA2_N		39	Calcium-binding EF hand family protein		BSD domain-containing protein	15
107	root epidermal cell differentiation	2	potassium ion-transporting ATPase complex	23	flavonoid 3'-monooxygenase activity					34	DUF4228		39	ATP-dependent protease La (LON) domain protein		CBL-interacting protein kinase 2	15
107	oligosaccharide metabolic process	2	polytene chromosome, telomeric region	23	fatty acid binding					34	dsRNA_bind		38	WWE protein-protein interaction domain protein family		CCCH-type zinc finger family protein	15
107	inflorescence development	2	polytene chromosome puff	23	DNA topoisomerase activity					34	BT1		38	Regulator of chromosome condensation (RCC1) family with FYVE zinc finger domain		Cellulose-synthase-like C12	15
107	cellular zinc ion homeostasis	2	plastid ribosome	23	CTD phosphatase activity					34	Ank_5		38	protein serine/threonine kinases;protein tyrosine kinases;ATP binding;protein kinases		Cysteinyl-tRNA synthetase, class Ia family protein	15
106	vesicle docking involved in exocytosis	2	phenylalanine-tRNA ligase complex	23	calcium-dependent protein serine/threonine kinase activity					33	Thoc2		38	Protein of unknown function (DUF810)		cytochrome P450, family 71, subfamily A, polypeptide 22	15
106	regulation of organelle organization	2	phagocytic vesicle membrane	23	cadmium-transporting ATPase activity					33	SNARE		38	POX (plant homeobox) family protein		DEAD/DEAH box RNA helicase family protein	15
106	meiotic mismatch repair	2	nuclear inner membrane	23	bile acid:sodium symporter activity					33	Sec23_trunk		38	nudix hydrolase homolog 21		Disease resistance-responsive (dirigent-like protein) family protein	15
106	maintenance of meristem identity	2	Nebenkern	23	basic amino acid transmembrane transporter activity					33	Sec1		38	Nuclear transport factor 2 (NTF2) family protein		DNA repair (Rad51) family protein	15
106	cellular response to cold	2	myosin VII complex	23	3'(2'),5'-bisphosphate nucleotidase activity					33	NAD_binding_1		38	nuclear RNA polymerase D1B		dual specificity protein phosphatase (DsPTP1) family protein	15
105	gibberellin biosynthetic process	2	myofibril	22	xylulokinase activity					33	Jacalin		38	NAC (No Apical Meristem) domain transcriptional regulator superfamily protein		ENTH/ANTH/VHS superfamily protein	15
105	auxin efflux	2	mRNA cap binding complex	22	voltage-gated potassium channel activity					33	HATPase_c_3		38	leucine-rich repeat transmembrane protein kinase family protein		ethylene induced calmodulin binding protein	15
104	response to insect	2	MMXD complex	22	tRNA binding					33	GST_N		38	Leucine-rich repeat receptor-like protein kinase family protein		evolutionarily conserved C-terminal region 5	15
104	regulation of cell proliferation	2	mating projection tip	22	triose-phosphate transmembrane transporter activity					33	Glu_synthase		38	Inositol 1,3,4-trisphosphate 5/6-kinase family protein		F-box and associated interaction domains-containing protein	15
104	postreplication repair	2	laminin-5 complex	22	sucrose synthase activity					33	FAD_binding_7		38	histone acetyltransferase of the CBP family 1		GDA1/CD39 nucleoside phosphatase family protein	15
104	positive regulation of abscisic acid mediated signaling pathway	2	internal side of plasma membrane	22	shikimate kinase activity					33	Dynamin_N		38	HEAT repeat ;WD domain, G-beta repeat protein protein		Glutaredoxin family protein	15
104	chromatin organization	2	histone methyltransferase complex	22	prephenate dehydratase activity					33	Cpn10		38	DNAJ heat shock family protein		hexokinase 1	15
103	trehalose biosynthetic process	2	histone deacetylase complex	22	phosphatidic acid binding					33	Ank_4		38	DNA-binding protein with MIZ/SP-RING zinc finger, PHD-finger and SAP domain		LMBR1-like membrane protein	15
103	response to absence of light	2	glycine-tRNA ligase complex	22	microtubule plus-end binding					33	Aminotran_5		38	cysteine-rich RLK (RECEPTOR-like protein kinase) 40		lysine histidine transporter 1	15
103	organ senescence	2	GARP complex	22	iron-sulfur cluster binding					33	AA_kinase		38	BSD domain-containing protein		Metallopeptidase M24 family protein	15
103	fatty acid metabolic process	2	fungal-type vacuole lumen	22	inosine nucleosidase activity					32	Tub		38	bidirectional amino acid transporter 1		methionine aminopeptidase 1B	15
102	stomatal closure	2	filopodium	22	enzyme binding					32	Transket_pyr		38	2A phosphatase associated protein of 46 kD		NHL domain-containing protein	15
102	protein secretion	2	filamentous actin	22	enzyme activator activity					32	SRP54		37	Zinc-binding dehydrogenase family protein		nucleolar protein gar2-related	15
102	protein peptidyl-prolyl isomerization	2	ferredoxin hydrogenase complex	22	DNA primase activity					32	Solute_trans_a		37	sucrose phosphate synthase 1F		PDI-like 1-4	15
102	(1->3)-beta-D-glucan biosynthetic process	2	extrinsic to mitochondrial inner membrane	22	dipeptidase activity					32	RNase_PH		37	sigma factor binding protein 1		Peptidase C78, ubiquitin fold modifier-specific peptidase 1/ 2	15
101	ubiquinone biosynthetic process	2	etioplast	22	carbonate dehydratase activity					32	PCI		37	seed imbibition 2		Phosphofructokinase family protein	15
101	inositol phosphate dephosphorylation	2	dendrite	22	APG8-specific protease activity					32	ParA		37	root hair initiation protein root hairless 1 (RHL1)		Phospholipid/glycerol acyltransferase family protein	15
101	chlorophyll metabolic process	2	cytosolic pyruvate dehydrogenase complex	22	alpha-L-fucosidase activity					32	MACPF		37	Replication factor-A protein 1-related		Plant protein of unknown function (DUF827)	15
101	chiasma assembly	2	cytosolic DNA-directed RNA polymerase complex	22	3'-tRNA processing endoribonuclease activity					32	Linker_histone		37	purple acid phosphatase 27		Protein of unknown function (DUF3049)	15
101	aging	2	cyclin-dependent protein kinase holoenzyme complex	22	1-phosphatidylinositol 4-kinase activity					32	Hydrolase_like2		37	Protein of unknown function (DUF793)		RELA/SPOT homolog 2	15
100	peptidyl-proline modification	2	Cul4A-RING ubiquitin ligase complex	21	UDP-sulfoquinovose:DAG sulfoquinovosyltransferase activity					32	Hydrolase_4		37	Protein of unknown function (DUF3414)		RHOMBOID-like 2	15
100	cellular response to abscisic acid stimulus	2	condensin core heterodimer	21	thioredoxin-disulfide reductase activity					32	GYF		37	Protein of unknown function (DUF2921)		SAC3/GANP/Nin1/mts3/eIF-3 p25 family	15
99	response to desiccation	2	coated pit	21	ribonucleoside binding					32	efhand		37	Protein of Unknown Function (DUF239)		senescence-related gene 1	15
99	maintenance of DNA methylation	2	cilium	21	pyruvate decarboxylase activity					32	DUF639		37	Protein of unknown function (DUF1644)		TPX2 (targeting protein for Xklp2) protein family	15
98	response to iron ion	2	chromoplast	21	potassium:chloride symporter activity					32	CBFD_NFYB_HMF		37	Protein of unknown function (DUF1624)		transferases;sulfuric ester hydrolases;catalytics;transferases	15
98	auxin homeostasis	2	chloroplast ATP synthase complex	21	phospholipase A2 activity					32	Cation_ATPase_C		37	Polynucleotidyl transferase, ribonuclease H fold protein with HRDC domain		trehalose-phosphatase/synthase 7	15
97	response to molecule of fungal origin	2	cell projection	21	phosphate ion transmembrane transporter activity					32	ADK		37	Polyketide cyclase/dehydrase and lipid transport superfamily protein		ubiquitin activating enzyme 2	15
97	endosperm development	2	cell pole	21	indole-3-butyrate beta-glucosyltransferase activity					32	adh_short_C2		37	Pollen Ole e 1 allergen and extensin family protein		zinc finger (C2H2 type) family protein	15
96	auxin biosynthetic process	2	CAF-1 complex	21	glycolate dehydrogenase activity					31	tRNA-synt_2		37	Plant protein of unknown function (DUF827)		Zinc-binding dehydrogenase family protein	15
95	phosphorylation	2	basement membrane	21	glycerol-3-phosphate dehydrogenase [NAD+					31	tRNA_anti		37	Plant protein 1589 of unknown function		A20/AN1-like zinc finger family protein	14
95	aerobic respiration	2	apicolateral plasma membrane	21	GDP-D-glucose phosphorylase activity					31	SQS_PSY		37	NADH-dependent glutamate synthase 1		acetyl-CoA carboxylase 1	14
94	response to DNA damage stimulus	2	aleurone grain membrane	21	galactose-1-phosphate guanylyltransferase (GDP) activity					31	SAM_1		37	myb-like transcription factor family protein		adenylate kinase family protein	14
94	microtubule-based process	2	adherens junction	21	fatty-acyl-CoA binding					31	RecA		37	Mono-/di-acylglycerol lipase, N-terminal;Lipase, class 3		alfin-like 2	14
94	methylation	1	yeast-form cell wall	21	D-lactate dehydrogenase (cytochrome) activity					31	Rcd1		37	KNOTTED-like from Arabidopsis thaliana		alpha-galactosidase 1	14
94	defense response signaling pathway, resistance gene-independent	1	Yb body	21	diphosphate-fructose-6-phosphate 1-phosphotransferase activity					31	MCM		37	glutamate receptor 2.8		ARF GTPase-activating protein	14
94	defense response by callose deposition in cell wall	1	XY body	21	dethiobiotin synthase activity					31	GXGXG		37	Endomembrane protein 70 protein family		basic chitinase	14
93	DNA topological change	1	viral capsid	21	arogenate dehydratase activity					31	GHMP_kinases_N		37	DWD (DDB1-binding WD40 protein) hypersensitive to ABA 1		Beige/BEACH domain ;WD domain, G-beta repeat protein	14
93	chromosome organization	1	U5 snRNP	21	3-beta-hydroxy-delta5-steroid dehydrogenase activity					31	EFG_C		37	diacylglycerol kinase 5		BRI1 suppressor 1 (BSU1)-like 3	14
92	negative regulation of cell death	1	U2-type prespliceosome	20	uridine kinase activity					31	DUF1218		37	cytomatrix protein-related		cellulose synthase like E1	14
92	detection of external stimulus	1	TRAPP complex	20	SUMO-specific protease activity					31	Cupin_1		37	Cysteinyl-tRNA synthetase, class Ia family protein		Class I glutamine amidotransferase-like superfamily protein	14
91	stomatal lineage progression	1	transcription factor TFIIIB complex	20	serine O-acetyltransferase activity					31	Cation_ATPase_N		37	CTP synthase family protein		CLIP-associated protein	14
91	regulation of immune response	1	transcriptional repressor complex	20	salicin transmembrane transporter activity					31	Bet_v_1		37	arginine/serine-rich zinc knuckle-containing protein 33		Copper amine oxidase family protein	14
91	megagametogenesis	1	telomeric heterochromatin	20	potassium ion binding					31	Aminotran_3		37	20S proteasome subunit PAA2		D6 protein kinase like 2	14
90	reproductive structure development	1	TAP complex	20	phosphoenolpyruvate carboxylase activity					30	Zip		37	12-oxophytodienoate reductase 2		DDT domain superfamily	14
90	protein targeting	1	striated muscle myosin thick filament	20	nucleotide kinase activity					30	QLQ		36	Uncharacterized protein family (UPF0016)		dicarboxylate transport 2.1	14
90	peroxisome organization	1	stereocilium	20	myo-inositol:hydrogen symporter activity					30	PRK		36	Splicing factor, CC1-like		Endonuclease/exonuclease/phosphatase family protein	14
90	inositol trisphosphate metabolic process	1	spindle pole	20	molybdenum ion binding					30	Pre-SET		36	serine carboxypeptidase-like 19		ERD (early-responsive to dehydration stress) family protein	14
90	endosomal transport	1	SOSS complex	20	maltose:hydrogen symporter activity					30	PH		36	Ribosomal protein S5/Elongation factor G/III/V family protein		expansin B2	14
90	cortical microtubule organization	1	sodium:potassium-exchanging ATPase complex	20	lipid transporter activity					30	PGK		36	Protein of unknown function (DUF640)		Family of unknown function (DUF566)	14
89	red or far-red light signaling pathway	1	Ski complex	20	IAA-amino acid conjugate hydrolase activity					30	NAD_binding_8		36	Protein of unknown function (DUF1637)		Fatty acid hydroxylase superfamily	14
89	posttranscriptional gene silencing by RNA	1	single-stranded DNA-dependent ATP-dependent DNA helicase complex	20	glutamate-tRNA ligase activity					30	Ist1		36	Plastid-lipid associated protein PAP / fibrillin family protein		F-box family protein with a domain of unknown function (DUF295)	14
89	cell wall pectin metabolic process	1	sarcoplasmic reticulum membrane	20	ent-isokaurene C2-hydroxylase activity					30	HisKA		36	Plant protein of unknown function (DUF639)		F-box protein 2	14
88	regulation of meristem structural organization	1	sarcomere	20	D-erythro-sphingosine kinase activity					30	EXS		36	PEBP (phosphatidylethanolamine-binding protein) family protein		glycerol-3-phosphate acyltransferase 1	14
88	leaf vascular tissue pattern formation	1	sarcolemma	20	(+)-delta-cadinene synthase activity					30	EF_hand_3		36	nuclear factor Y, subunit A6		Glycosyl hydrolase family 85	14
88	carpel development	1	RNA polymerase I upstream activating factor complex	20	cysteine-tRNA ligase activity					30	DUF3133		36	NRAMP metal ion transporter family protein		GroES-like zinc-binding alcohol dehydrogenase family protein	14
87	protein acetylation	1	retromer complex, inner shell	20	coenzyme A transmembrane transporter activity					30	DUF1981		36	MBOAT (membrane bound O-acyl transferase) family protein		Homeodomain-like protein with RING/FYVE/PHD-type zinc finger domain	14
87	floral organ abscission	1	replisome	20	catalase activity					30	CTP_transf_2		36	glutathione S-transferase TAU 18		Lactate/malate dehydrogenase family protein	14
86	wax biosynthetic process	1	recycling endosome	20	butyrate-CoA ligase activity					30	BRCT		36	Glucose-6-phosphate/phosphate translocator-related		L-galactono-1,4-lactone dehydrogenase	14
86	regulation of lipid metabolic process	1	protein body	20	adenosylmethionine-8-amino-7-oxononanoate transaminase activity					30	Ammonium_transp		36	embryo defective 3012		long chain acyl-CoA synthetase 9	14
86	protein kinase C-activating G-protein coupled receptor signaling pathway	1	proteinaceous extracellular matrix	20	adenosine nucleosidase activity					30	AAA_assoc		36	Domain of unknown function (DUF966)		Lung seven transmembrane receptor family protein	14
86	protein import into nucleus, docking	1	proteasome accessory complex	20	5'-3' exonuclease activity					30	4HBT		36	decapping 1		magnesium ion binding;thiamin pyrophosphate binding;hydro-lyases;catalytics;2-succinyl-5-enolpyruvyl-6-hydroxy-3-cyclohexene-1-carboxylic-acid synthases	14
86	metal ion transport	1	prospore membrane	20	4,4-dimethyl-9beta,19-cyclopropylsterol-4alpha-methyl oxidase activity					29	Transposase_28		36	DEAD/DEAH box helicase, putative		methyl-CPG-binding domain 9	14
84	terpenoid biosynthetic process	1	primosome complex	20	1-deoxy-D-xylulose-5-phosphate synthase activity					29	Sulfotransfer_1		36	D-aminoacid aminotransferase-like PLP-dependent enzymes superfamily protein		MIF4G domain-containing protein / MA3 domain-containing protein	14
84	RNA modification	1	primary cilium	19	tubulin binding					29	RCC1_2		36	Copper transport protein family		myristoyl-CoA:protein N-myristoyltransferase	14
84	reactive oxygen species metabolic process	1	preribosome, small subunit precursor	19	S-acyltransferase activity					29	PK		36	CemA-like proton extrusion protein-related		NAD kinase 1	14
84	glycerol metabolic process	1	postsynaptic membrane	19	ribonuclease P activity					29	Pirin		36	cation exchanger 3		oligopeptide transporter 4	14
84	deadenylation-independent decapping of nuclear-transcribed mRNA	1	pore complex	19	Rho GTPase activator activity					29	Peptidase_S26		36	AUX/IAA transcriptional regulator family protein		pathogenesis related homeodomain protein A	14
83	transpiration	1	polysome	19	phospholipid transporter activity					29	NAD_binding_6		36	agenet domain-containing protein / bromo-adjacent homology (BAH) domain-containing protein		Pathogenesis-related thaumatin superfamily protein	14
83	cold acclimation	1	polysomal ribosome	19	phosphoenolpyruvate:phosphate antiporter activity					29	MOR2-PAG1_mid		36	3\'-5\'-exoribonuclease family protein		Peptidase family C54 protein	14
83	cellular response to heat	1	polyketide synthase complex	19	phosphoacetylglucosamine mutase activity					29	Lysine_decarbox		35	Zinc finger (CCCH-type) family protein / RNA recognition motif (RRM)-containing protein		Peptidase M20/M25/M40 family protein	14
83	acropetal auxin transport	1	platelet dense tubular network membrane	19	phosphatidylethanolamine binding					29	Lactamase_B_2		35	uclacyanin 1		phosphatidyl inositol monophosphate 5 kinase 4	14
82	regulation of DNA endoreduplication	1	plasma membrane respiratory chain complex I	19	oxidoreductase activity, acting on single donors with incorporation of molecular oxygen, incorporation of two atoms of oxygen					29	KIP1		35	U5 small nuclear ribonucleoprotein helicase		Phosphoglycerate mutase-like family protein	14
82	positive gravitropism	1	plasma membrane-derived thylakoid photosystem II	19	oxidoreductase activity, acting on NAD(P)H, NAD(P) as acceptor					29	Glyco_transf_41		35	TCP family transcription factor		Phosphotyrosine protein phosphatases superfamily protein	14
82	DNA unwinding involved in DNA replication	1	pilus	19	mRNA 5'-UTR binding					29	Fasciclin		35	SGNH hydrolase-type esterase superfamily protein		phytochrome B	14
82	dipeptide transport	1	photoreceptor outer segment	19	microtubule minus-end binding					29	DUF946		35	Ribonuclease H-like superfamily protein		plant U-box 18	14
82	defense response to insect	1	photoreceptor inner segment	19	methyl-CpNpN binding					29	DUF936		35	response regulator 9		pleiotropic drug resistance 1	14
82	alkaloid biosynthetic process	1	photoreceptor connecting cilium	19	methyl-CpNpG binding					29	DUF3615		35	Protein of unknown function, DUF584		Potassium transporter family protein	14
81	plant-type cell wall cellulose metabolic process	1	phagolysosome	19	malic enzyme activity					29	DUF3339		35	Protein of unknown function (DUF1677)		Protein of unknown function (DUF1336)	14
81	male meiosis	1	P granule	19	inositol-polyphosphate 5-phosphatase activity					29	DUF2921		35	Protein of unknown function (DUF1423)		Protein of unknown function (DUF1423)	14
80	transcription factor import into nucleus	1	perichromatin fibrils	19	inorganic diphosphatase activity					29	DUF1336		35	Proteasome component (PCI) domain protein		Protein of unknown function (DUF1637)	14
79	regulation of translation	1	outer membrane	19	ent-kaurene synthase activity					29	DNA_photolyase		35	Phosphoinositide phosphatase family protein		Protein of unknown function (DUF567)	14
78	maintenance of shoot apical meristem identity	1	organelle membrane	19	efflux transmembrane transporter activity					29	Cyclin_C		35	phosphofructokinase 5		Protein of unknown function (DUF810)	14
78	jasmonic acid metabolic process	1	NuRD complex	19	dodecenoyl-CoA delta-isomerase activity					29	Copine		35	PHE ammonia lyase 1		root hair initiation protein root hairless 1 (RHL1)	14
78	glucosinolate metabolic process	1	nuclear replication fork	19	DNA photolyase activity					29	Anticodon_1		35	Malectin/receptor-like protein kinase family protein		SEC14 cytosolic factor family protein / phosphoglyceride transfer family protein	14
77	plant-type cell wall loosening	1	nuclear proteasome complex	19	carotene beta-ring hydroxylase activity					28	WW		35	lysine decarboxylase family protein		SET domain protein 25	14
77	cell fate specification	1	nuclear envelope lumen	19	beta-glucuronidase activity					28	Sec23_helical		35	kinase interacting family protein		staurosporin and temperature sensitive 3-like A	14
76	post-embryonic morphogenesis	1	nuclear chromosome, telomeric region	19	ATP-dependent DNA helicase activity					28	S4		35	IBR domain-containing protein		sucrose synthase 6	14
76	osmosensory signaling pathway	1	neuron projection	19	aspartate kinase activity					28	PLAT		35	heat shock protein 70		suppressor of abi3-5	14
76	long-chain fatty acid metabolic process	1	neuronal cell body	19	alkane 1-monooxygenase activity					28	Metallophos_C		35	fructose-2,6-bisphosphatase		Tryptophan/tyrosine permease	14
76	cytokinin metabolic process	1	neuromuscular junction	19	acyl binding					28	LysM		35	FAD-linked oxidases family protein		Vps52 / Sac2 family	14
76	carbohydrate homeostasis	1	NADH dehydrogenase complex	19	3-oxoacyl-[acyl-carrier-protein					28	IF-2B		35	ELMO/CED-12 family protein		WW domain-containing protein	14
75	triglyceride biosynthetic process	1	myosin VI complex	19	2-C-methyl-D-erythritol 4-phosphate cytidylyltransferase activity					28	IBN_N		35	cullin 1		2-oxoglutarate dehydrogenase, E1 component	13
75	regulation of gene expression, epigenetic	1	myosin V complex	18	xenobiotic-transporting ATPase activity					28	HALZ		35	co-factor for nitrate, reductase and xanthine dehydrogenase 5		actin 7	13
75	organ development	1	myosin II complex	18	terpene synthase activity					28	ELK		35	alfin-like 2		actin-related protein 8	13
75	nitrogen compound metabolic process	1	myelin sheath abaxonal region	18	sulfonylurea receptor activity					28	DUF707		34	XB3 ortholog 3 in Arabidopsis thaliana		ARG1-like 1	13
75	maintenance of DNA repeat elements	1	muscle myosin complex	18	S-methyl-5-thioribose-1-phosphate isomerase activity					28	DUF3741		34	ubiquitin-specific protease 8		ATP-binding cassette A2	13
75	fruit development	1	mRNA cleavage factor complex	18	proton-transporting ATP synthase activity, rotational mechanism					28	DUF3475		34	TRF-like 10		autophagy 2	13
74	tRNA processing	1	mitotic cohesin complex	18	protein methyltransferase activity					28	DNA_methylase		34	SET domain protein 25		auxin response factor 16	13
74	sexual reproduction	1	mitochondrial respiratory chain complex IV	18	phytochrome binding					28	Dimerisation		34	Rho GTPase activating protein with PAK-box/P21-Rho-binding domain		calcium exchanger 7	13
74	PSII associated light-harvesting complex II catabolic process	1	mitochondrial proton-transporting ATP synthase complex, coupling factor F(o)	18	nicotinate phosphoribosyltransferase activity					28	Alpha-amylase		34	Putative lysine decarboxylase family protein		Calcium-dependent ARF-type GTPase activating protein family	13
74	positive regulation of seed germination	1	midbody	18	NADPH-hemoprotein reductase activity					27	Vps52		34	Protein of unknown function (DUF604)		cellulose synthase A2	13
74	negative regulation of ethylene mediated signaling pathway	1	microvillus	18	MutSalpha complex binding					27	SNARE_assoc		34	Plant protein of unknown function (DUF828) with plant pleckstrin homology-like region		Cellulose synthase family protein	13
74	glucuronoxylan biosynthetic process	1	microtubule basal body	18	methotrexate transporter activity					27	Sec23_BS		34	phospholipase D alpha 1		CONSTANS-like 5	13
74	floral whorl development	1	microbody	18	mannose binding					27	S6PP		34	peroxin 14		Cytochrome b561/ferric reductase transmembrane protein family	13
74	cellular water homeostasis	1	MHC class I peptide loading complex	18	L-alanine:2-oxoglutarate aminotransferase activity					27	RNA_pol_Rpb2_3		34	Myotubularin-like phosphatases II superfamily		cytokinin oxidase/dehydrogenase 1	13
72	RNA-directed DNA methylation	1	methionine adenosyltransferase complex	18	homoserine dehydrogenase activity					27	RNA_pol_Rpb1_1		34	Metallo-hydrolase/oxidoreductase superfamily protein		diacylglycerol kinase1	13
72	regulation of cell growth	1	melanosome	18	GTP diphosphokinase activity					27	PS_Dcarbxylase		34	LisH dimerisation motif;WD40/YVTN repeat-like-containing domain		DNA polymerase V family	13
72	lead ion transport	1	meiotic cohesin complex	18	glutathione gamma-glutamylcysteinyltransferase activity					27	polyprenyl_synt		34	jasmonate-zim-domain protein 1		dual specificity protein phosphatase family protein	13
72	chloroplast fission	1	M band	18	dolichol kinase activity					27	Pirin_C		34	ILITYHIA		early nodulin-like protein 9	13
72	cellular amino acid metabolic process	1	laminin-10 complex	18	dimethylallyltranstransferase activity					27	Peptidase_M16		34	DNA repair (Rad51) family protein		fatty acid amide hydrolase	13
71	tripeptide transport	1	Isw1 complex	18	cysteine-type carboxypeptidase activity					27	Patatin		34	Ca-2+ dependent nuclease		Forkhead-associated (FHA) domain-containing protein	13
71	regulation of photosynthesis	1	intrinsic to plasma membrane	18	beta-1,3-galactosyltransferase activity					27	MOR2-PAG1_C		34	ataxia-telangiectasia mutated		Glycosyl hydrolase family 47 protein	13
71	cellular protein modification process	1	intrinsic to internal side of plasma membrane	18	annealing helicase activity					27	Ins134_P3_kin		34	alpha-L-arabinofuranosidase 1		HAC13 protein (HAC13)	13
71	abscisic acid transport	1	intrinsic to endoplasmic reticulum membrane	18	acetyltransferase activity					27	Helitron_like_N		34	AFG1-like ATPase family protein		heat shock transcription factor B2A	13
70	regulation of catalytic activity	1	intracellular organelle	18	(+)-abscisic acid 8'-hydroxylase activity					27	Glyco_trans_4_4		34	acylaminoacyl-peptidase-related		homolog of yeast CDT1 A	13
69	regulation of chlorophyll biosynthetic process	1	integrator complex	18	9-cis-epoxycarotenoid dioxygenase activity					27	Glyco_hydro_3		34	ACT domain repeat 6		IAP-like protein 1	13
69	posttranscriptional gene silencing	1	integral to thylakoid membrane	18	7S RNA binding					27	Gln-synt_C		33	zinc finger (C3HC4-type RING finger) family protein		LEM3 (ligand-effect modulator 3) family protein / CDC50 family protein	13
69	nucleotide-sugar metabolic process	1	integral to cell outer membrane	18	5-formyltetrahydrofolate transporter activity					27	DUF862		33	TLC ATP/ADP transporter		LEUNIG_homolog	13
69	heme biosynthetic process	1	incipient cellular bud site	17	uracil phosphoribosyltransferase activity					27	DUF827		33	STRUBBELIG-receptor family 8		methyltransferase 1	13
68	gamete generation	1	hyphal tip	17	UDP-glucose transmembrane transporter activity					27	DUF668		33	relative of early flowering 6		microtubule-associated proteins 70-2	13
67	trichome differentiation	1	hyphal cell wall	17	sialyltransferase activity					27	DUF255		33	Pyridoxal-5\'-phosphate-dependent enzyme family protein		modifier of snc1	13
67	regulation of RNA splicing	1	HOPS complex	17	retinoic acid receptor binding					27	DOG1		33	Protein phosphatase 2A, regulatory subunit PR55		Mono-/di-acylglycerol lipase, N-terminal;Lipase, class 3	13
67	negative regulation of photomorphogenesis	1	Holliday junction resolvase complex	17	regulatory region DNA binding					27	DNA_pol_A_exo1		33	Protein of unknown function (DUF 3339)		myb-like transcription factor family protein	13
67	modulation by virus of host morphology or physiology	1	Golgi cis cisterna	17	Rac GTPase activator activity					27	DCP1		33	Protein of unknown function (DUF1336)		nicotinate phosphoribosyltransferase 1	13
67	DNA-dependent transcription, initiation	1	glycogen granule	17	Rab GDP-dissociation inhibitor activity					27	bZIP_C		33	multidrug resistance-associated protein 3		nitrate transporter 1.5	13
66	sulfur compound metabolic process	1	germline ring canal	17	pyruvate dehydrogenase (acetyl-transferring) kinase activity					27	AT_hook		33	MAP kinase 20		no pollen germination related 2	13
66	response to toxic substance	1	fusome	17	phosphoribosylaminoimidazolecarboxamide formyltransferase activity					27	5_nucleotid		33	Major Facilitator Superfamily with SPX (SYG1/Pho81/XPR1) domain-containing protein		non-intrinsic ABC protein 8	13
65	specification of floral organ identity	1	fungal-type cell wall	17	phosphoethanolamine N-methyltransferase activity					26	YDG_SRA		33	loricrin-related		Nuclear transport factor 2 (NTF2) family protein with RNA binding (RRM-RBD-RNP motifs) domain	13
65	inflorescence morphogenesis	1	Fanconi anaemia nuclear complex	17	nucleoside-diphosphatase activity					26	PP2		33	kinesin like protein for actin based chloroplast movement 2		oligopeptide transporter 7	13
65	epidermal cell differentiation	1	FANCM-MHF complex	17	lipoate synthase activity					26	Pmp3		33	HAD-superfamily hydrolase, subfamily IG, 5\'-nucleotidase		Oxidoreductase, zinc-binding dehydrogenase family protein	13
63	translational elongation	1	extrinsic to vacuolar membrane	17	IMP cyclohydrolase activity					26	PMEI		33	guanyl-nucleotide exchange factors;GTPase binding;GTP binding		PCF11P-similar protein 4	13
63	riboflavin biosynthetic process	1	external side of endosome membrane	17	glycine-tRNA ligase activity					26	PLATZ		33	Got1/Sft2-like vescicle transport protein family		phosphate transporter 3;1	13
63	gibberellin metabolic process	1	exodeoxyribonuclease VII complex	17	glycerone kinase activity					26	PI-PLC-Y		33	galacturonosyltransferase 7		phosphoinositide binding	13
63	embryo sac cellularization	1	exodeoxyribonuclease V complex	17	glucose binding					26	GSH_synth_ATP		33	FUS3-complementing gene 1		phospholipase C 2	13
63	defense response to oomycetes	1	ESC/E(Z) complex	17	estrogen receptor binding					26	FYVE		33	EXS (ERD1/XPR1/SYG1) family protein		Plant protein of unknown function (DUF828) with plant pleckstrin homology-like region	13
62	secondary shoot formation	1	endopeptidase Clp complex	17	deoxyribodipyrimidine photo-lyase activity					26	DUF630		33	evolutionarily conserved C-terminal region 5		Plant Tudor-like RNA-binding protein	13
62	root cap development	1	Doa10p ubiquitin ligase complex	17	dehydrodolichyl diphosphate synthase activity					26	DUF4005		33	Cell differentiation, Rcd1-like protein		Plasma-membrane choline transporter family protein	13
62	phenylpropanoid biosynthetic process	1	DNA polymerase III complex	17	AMP deaminase activity					26	DUF1785		33	auxin response factor 2		polyubiquitin 10	13
62	GTP catabolic process	1	cullin-RING ubiquitin ligase complex	17	alpha-N-acetylglucosaminidase activity					26	dCMP_cyt_deam_1		33	AAA-ATPase 1		Protein of unknown function (DUF1624)	13
61	trichoblast differentiation	1	cortical endoplasmic reticulum	17	alpha-glucosidase activity					26	DAGAT		32	WRKY DNA-binding protein 38		Regulator of Vps4 activity in the MVB pathway protein	13
61	protein autoubiquitination	1	cornified envelope	17	alanine-glyoxylate transaminase activity					26	6PF2K		32	U2 snRNP auxilliary factor, large subunit, splicing factor		retinoblastoma-related 1	13
61	mRNA polyadenylation	1	condensed nuclear chromosome kinetochore	17	adenylate kinase activity					25	zf-C3HC4		32	Tyrosine transaminase family protein		RNA-dependent RNA polymerase 1	13
61	cellular macromolecule catabolic process	1	clathrin-coated vesicle membrane	17	4 iron, 4 sulfur cluster binding					25	UBN2_2		32	sucrose transporter 2		SIT4 phosphatase-associated family protein	13
60	galactose metabolic process	1	clathrin-coated endocytic vesicle membrane	16	zeaxanthin epoxidase activity					25	UBACT		32	RNA-dependent RNA polymerase family protein		STRUBBELIG-receptor family 7	13
59	regulation of gene expression by genetic imprinting	1	cilium membrane	16	uracil:cation symporter activity					25	RNase_PH_C		32	Pyridoxamine 5\'-phosphate oxidase family protein		Subtilisin-like serine endopeptidase family protein	13
59	programmed cell death	1	cilium axoneme	16	trans-zeatin O-beta-D-glucosyltransferase activity					25	RNA_pol_Rpb1_5		32	Plant invertase/pectin methylesterase inhibitor superfamily		SWAP (Suppressor-of-White-APricot)/surp domain-containing protein	13
59	nucleobase-containing compound transport	1	CIA complex	16	sucrose transmembrane transporter activity					25	Peptidase_C12		32	peroxisomal ABC transporter 1		telomere repeat binding factor 1	13
59	chloride transport	1	checkpoint clamp complex	16	sterol-4-alpha-carboxylate 3-dehydrogenase (decarboxylating) activity					25	PAS_9		32	Peptidase S24/S26A/S26B/S26C family protein		topoisomerase 6 subunit B	13
59	cellular response to hypoxia	1	chaperonin-containing T-complex	16	signal recognition particle binding					25	Ovate		32	lipid phosphate phosphatase 2		TRS120	13
59	cellular response to amino acid stimulus	1	centriole	16	serine C-palmitoyltransferase activity					25	Nol1_Nop2_Fmu		32	GTP binding Elongation factor Tu family protein		tubby like protein 1	13
58	regulation of anthocyanin biosynthetic process	1	cellular bud	16	protein transmembrane transporter activity					25	NAD_kinase		32	formin homolog 6		U5 small nuclear ribonucleoprotein helicase, putative	13
58	mismatch repair	1	cell tip	16	porin activity					25	Methyltransf_16		32	ENHANCED DISEASE RESISTANCE 2		vacuolar protein sorting 11	13
58	defense response signaling pathway, resistance gene-dependent	1	cell junction	16	polyribonucleotide nucleotidyltransferase activity					25	GAT		32	endoxyloglucan transferase A3		WRKY DNA-binding protein 40	13
58	actin filament-based process	1	barrier septum	16	phytoene dehydrogenase activity					25	EI24		32	DWNN domain, a CCHC-type zinc finger		WRKY DNA-binding protein 57	13
57	terpenoid transport	1	bacterial-type flagellum basal body	16	phosphatidyltransferase activity					25	DUF1639		32	cytochrome P450, family 93, subfamily D, polypeptide 1		Xyloglucan endotransglucosylase/hydrolase family protein	13
57	regulation of shoot system development	1	bacterial nucleoid	16	phosphatidylinositol-3,4-bisphosphate binding					25	Band_7		32	Chalcone-flavanone isomerase family protein		12-oxophytodienoate reductase 2	12
57	protein import into chloroplast stroma	1	axoneme	16	phosphatidylethanolamine-sterol O-acyltransferase activity					24	zf-HC5HC2H_2		32	CCT motif family protein		3-ketoacyl-CoA synthase 12	12
57	polar nucleus fusion	1	apical cortex	16	phosphatidate-sterol O-acyltransferase activity					24	WRC		32	CBL-interacting protein kinase 2		acyl-CoA oxidase 4	12
57	photosystem II repair	1	actin cortical patch	16	isoflavone 7-O-glucosyltransferase activity					24	VHS		32	aldehyde oxidase 1		AICARFT/IMPCHase bienzyme family protein	12
57	nucleocytoplasmic transport	1	A band	16	homogentisate phytyltransferase activity					24	USP7		32	AGC (cAMP-dependent, cGMP-dependent and protein kinase C) kinase family protein		ATP binding cassette subfamily B19	12
57	maintenance of floral organ identity	1	3-methyl-2-oxobutanoate dehydrogenase (lipoamide) complex	16	DNA ligase (ATP) activity					24	Transposase_23		32	5\'-3\' exoribonuclease 3		B-box type zinc finger protein with CCT domain	12
57	dolichol biosynthetic process	1	1-phosphatidylinositol-4-phosphate 3-kinase, class IA complex	16	cis-zeatin O-beta-D-glucosyltransferase activity					24	STAS		31	UB-like protease 1A		BSD domain (BTF2-like transcription factors, Synapse-associated proteins and DOS2-like proteins)	12
57	amino acid transmembrane transport			16	ATP:ADP antiporter activity					24	Spc97_Spc98		31	Tyrosyl-tRNA synthetase, class Ib, bacterial/mitochondrial		BTB-POZ and MATH domain 2	12
56	regulation of gene expression			16	aminoacyl-tRNA hydrolase activity					24	NTP_transferase		31	thylakoid ATP/ADP carrier		Calcium-dependent phosphotriesterase superfamily protein	12
56	microgametogenesis			16	acetyl-CoA C-acetyltransferase activity					24	Myotub-related		31	Tesmin/TSO1-like CXC domain-containing protein		Cam interacting protein 111	12
56	ER-nucleus signaling pathway			16	5S rRNA binding					24	Ldh_1_N		31	Root hair defective 3 GTP-binding protein (RHD3)		Cation efflux family protein	12
56	cellular response to starvation			16	3-hydroxyisobutyryl-CoA hydrolase activity					24	Ldh_1_C		31	RNA polymerase II large subunit		CBS / octicosapeptide/Phox/Bemp1 (PB1) domains-containing protein	12
55	telomere maintenance			15	UDP-arabinose 4-epimerase activity					24	HSP90		31	RHOMBOID-like protein 15		CCAAT-binding factor	12
55	regulation of DNA methylation			15	tRNA (guanine-N2-)-methyltransferase activity					24	HMGL-like		31	RECA homolog 3		chloride channel F	12
55	receptor-mediated endocytosis			15	trans-octaprenyltranstransferase activity					24	GATase_2		31	Protein prenylyltransferase superfamily protein		Chlorophyll A-B binding family protein	12
55	protein polymerization			15	tetrapyrrole binding					24	Fer2		31	polyamine oxidase 2		chromomethylase 3	12
55	L-ascorbic acid biosynthetic process			15	sodium:dicarboxylate symporter activity					24	ELMO_CED12		31	PLAT/LH2 domain-containing lipoxygenase family protein		Coatomer, alpha subunit	12
55	DNA catabolic process			15	RNA-dependent ATPase activity					24	DUF2930		31	Plant protein of unknown function (DUF868)		CONSTANS-like 2	12
54	steroid metabolic process			15	protein kinase activator activity					24	CLTH		31	Peroxisomal membrane 22 kDa (Mpv17/PMP22) family protein		cytosolic invertase 2	12
54	regulation of anthocyanin metabolic process			15	pantothenate kinase activity					24	Clp_N		31	Octicosapeptide/Phox/Bem1p (PB1) domain-containing protein / tetratricopeptide repeat (TPR)-containing protein		decapping 5	12
54	post-embryonic root development			15	omega-3 fatty acid desaturase activity					24	3Beta_HSD		31	nitrate transporter 1.5		dehydroquinate dehydratase, putative / shikimate dehydrogenase, putative	12
54	one-carbon metabolic process			15	myristoyltransferase activity					23	zf-AN1		31	nicotianamine synthase 4		Disease resistance protein (TIR-NBS class)	12
54	double fertilization forming a zygote and endosperm			15	mitochondrial light strand promoter anti-sense binding					23	RNA_pol_Rpb2_1		31	K+ uptake permease 10		emp24/gp25L/p24 family/GOLD family protein	12
54	anther dehiscence			15	mannosyl-glycoprotein endo-beta-N-acetylglucosaminidase activity					23	Pribosyltran		31	Hydroxyproline-rich glycoprotein family protein		ethylene-forming enzyme	12
53	sphingolipid biosynthetic process			15	manganese ion binding					23	Peptidase_S41		31	histone H2A 12		glucosidase 1	12
53	protein complex assembly			15	long-chain-alcohol oxidase activity					23	Peptidase_C54		31	glycosyl hydrolase 9B8		Glycinamide ribonucleotide (GAR) synthetase	12
53	phototropism			15	L-aspartate:2-oxoglutarate aminotransferase activity					23	MoeZ_MoeB		31	glucan synthase-like 12		glycine-rich protein	12
53	developmental process			15	isomerase activity					23	Methyltransf_3		31	GBF\'s pro-rich region-interacting factor 1		HAD superfamily, subfamily IIIB acid phosphatase	12
53	cell redox homeostasis			15	hexosaminidase activity					23	Kelch_6		31	Flavodoxin family protein		haloacid dehalogenase-like hydrolase family protein	12
52	tubulin complex assembly			15	GPI-anchor transamidase activity					23	Inositol_P		31	Fatty acid hydroxylase superfamily		HCO3- transporter family	12
52	regulation of root meristem growth			15	glycylpeptide N-tetradecanoyltransferase activity					23	His_Phos_2		31	ELM2 domain-containing protein		heat shock transcription factor A2	12
52	regulation of reactive oxygen species metabolic process			15	glutathione dehydrogenase (ascorbate) activity					23	G-alpha		31	DNA-directed DNA polymerases		highly ABA-induced PP2C gene 2	12
52	protein catabolic process			15	GDP-mannose 4,6-dehydratase activity					23	Ferric_reduct		31	disease resistance protein (TIR-NBS-LRR class), putative		histidine acid phosphatase family protein	12
52	nucleotide-excision repair			15	fucosyltransferase activity					23	Dynein_light		31	Cyclopropane-fatty-acyl-phospholipid synthase		Hyaluronan / mRNA binding family	12
52	GPI anchor biosynthetic process			15	ent-cassa-12,15-diene 11-hydroxylase activity					23	DUF966		31	cofactor assembly of complex C		indole-3-acetate beta-D-glucosyltransferase	12
52	filamentous growth of a population of unicellular organisms in response to biotic stimulus			15	endo-1,4-beta-xylanase activity					23	DUF3675		31	Ankyrin repeat family protein with DHHC zinc finger domain		inosine-uridine preferring nucleoside hydrolase family protein	12
51	proximal/distal pattern formation			15	dihydrolipoyllysine-residue acetyltransferase activity					23	DUF260		31	Amidase family protein		Mannose-binding lectin superfamily protein	12
51	protein O-linked glycosylation via hydroxyproline			15	diaminopimelate decarboxylase activity					23	DUF1995		30	trehalose-phosphatase/synthase 9		Molybdenum cofactor sulfurase family protein	12
51	cellular response to light stimulus			15	cellobiose glucosidase activity					23	DnaJ-X		30	Transcription factor jumonji (jmjC) domain-containing protein		NAD(P)H dehydrogenase C1	12
51	arabinogalactan protein metabolic process			15	carbohydrate kinase activity					23	CN_hydrolase		30	Subtilisin-like serine endopeptidase family protein		Nucleotide/sugar transporter family protein	12
51	ammonia assimilation cycle			15	branched-chain-amino-acid transaminase activity					23	CLP_protease		30	stress-inducible protein, putative		Octicosapeptide/Phox/Bem1p family protein	12
50	petal development			15	beta-N-acetylhexosaminidase activity					23	AvrRpt-cleavage		30	Signal transduction histidine kinase, hybrid-type, ethylene sensor		pantothenate kinase 2	12
50	endonucleolytic cleavage involved in rRNA processing			15	antioxidant activity					22	Zein-binding		30	serine carboxypeptidase-like 40		PATATIN-like protein 6	12
49	response to ammonium ion			15	acetyl-CoA carboxylase activity					22	UAA		30	Ribosomal L18p/L5e family protein		Peroxisomal membrane 22 kDa (Mpv17/PMP22) family protein	12
49	resolution of meiotic recombination intermediates			14	urea transmembrane transporter activity					22	Senescence_reg		30	receptor-like protein kinase 2		phosphoglucomutase, putative / glucose phosphomutase, putative	12
49	regulation of post-embryonic root development			14	thiol oxidase activity					22	SAPS		30	RAD3-like DNA-binding helicase protein		phospholipid sterol acyl transferase 1	12
49	regulation of cell adhesion			14	sterol 3-beta-glucosyltransferase activity					22	RNA_pol_Rpb2_6		30	Protein of unknown function (DUF3537)		photosystem II light harvesting complex gene B1B2	12
49	plant-type cell wall modification involved in multidimensional cell growth			14	ribose phosphate diphosphokinase activity					22	RNA_pol_Rpb2_2		30	Protein of unknown function (DUF1421)		phytochrome interacting factor 3	12
49	negative regulation of cell proliferation			14	pyrophosphatase activity					22	Radical_SAM		30	Nuclear transport factor 2 (NTF2) family protein with RNA binding (RRM-RBD-RNP motifs) domain		Polyketide cyclase/dehydrase and lipid transport superfamily protein	12
49	miRNA catabolic process			14	pyridoxal phosphate binding					22	NAD_binding_2		30	NDH-dependent cyclic electron flow 1		polypyrimidine tract-binding protein 1	12
49	Group II intron splicing			14	protein phosphatase binding					22	KNOX2		30	NAC domain containing protein 36		Protein of unknown function (DUF1005)	12
49	gametophyte development			14	phytochelatin transmembrane transporter activity					22	JAB		30	Lung seven transmembrane receptor family protein		Protein of unknown function (DUF3414)	12
49	drought recovery			14	phosphoglycerate kinase activity					22	HMG_box		30	long-chain acyl-CoA synthetase 6		Protein of unknown function (DUF3527)	12
49	chloroplast RNA processing			14	phosphatidylinositol phospholipase C activity					22	GWT1		30	LETM1-like protein		Protein of unknown function (DUF761)	12
49	cellular respiration			14	peptide-methionine (S)-S-oxide reductase activity					22	GST_N_2		30	laccase 17		Protein of unknown function, DUF593	12
48	primary root development			14	oxoglutarate dehydrogenase (succinyl-transferring) activity					22	Glyco_transf_90		30	K+ uptake permease 7		purine permease 11	12
48	negative regulation of MAP kinase activity			14	oxidoreductase activity, acting on the CH-CH group of donors					22	Glyco_tranf_2_3		30	Inositol monophosphatase family protein		RAB geranylgeranyl transferase alpha subunit 1	12
48	cell wall macromolecule catabolic process			14	orotidine-5'-phosphate decarboxylase activity					22	Glu_syn_central		30	IND1(iron-sulfur protein required for NADH dehydrogenase)-like		RELA/SPOT homolog 1	12
47	xanthophyll biosynthetic process			14	orotate phosphoribosyltransferase activity					22	GHMP_kinases_C		30	galactose-1-phosphate guanylyltransferase (GDP)s;GDP-D-glucose phosphorylases;quercetin 4\'-O-glucosyltransferases		response regulator 12	12
47	tRNA modification			14	nucleocytoplasmic transporter activity					22	Gal-bind_lectin		30	DNA binding;ATP binding		RNApolymerase sigma subunit 2	12
47	phylloquinone biosynthetic process			14	N-(long-chain-acyl)ethanolamine deacylase activity					22	FTCD_N		30	DEAD box RNA helicase family protein		root cap 1 (RCP1)	12
47	peptide transport			14	nicotianamine aminotransferase activity					22	FKS1_dom1		30	cytosolic invertase 2		sec7 domain-containing protein	12
47	mitochondrion organization			14	NAD+ ADP-ribosyltransferase activity					22	FBA_3		30	cytochrome P450, family 714, subfamily A, polypeptide 1		sigma factor E	12
47	manganese ion transport			14	lactoylglutathione lyase activity					22	Elongin_A		30	centroradialis		signal responsive 1	12
47	cadmium ion transport			14	(-)-isopiperitenone reductase activity					22	DUF4094		30	carboxyesterase 18		SIN3-like 3	12
46	steroid biosynthetic process			14	isocitrate dehydrogenase (NAD+) activity					22	DUF3411		30	Calcium-dependent phospholipid-binding Copine family protein		SMAD/FHA domain-containing protein	12
46	SCF-dependent proteasomal ubiquitin-dependent protein catabolic process			14	inositol phosphoceramide synthase activity					22	DUF1680		30	C2H2-type zinc finger family protein		sodium hydrogen exchanger 2	12
46	regulation of organ morphogenesis			14	histone-lysine N-methyltransferase activity					22	DUF1675		30	ATP binding;ATP-dependent helicases;DNA helicases		splicing factor PWI domain-containing protein / RNA recognition motif (RRM)-containing protein	12
46	proton transport			14	glyoxylate reductase (NADP) activity					22	DLH		30	actin 7		sulfate transporter 1;2	12
46	photoprotection			14	fructose-bisphosphate aldolase activity					22	CXC		29	Tubulin/FtsZ family protein		SUPPRESSOR OF AUXIN RESISTANCE1	12
46	histone deacetylation			14	ethylene binding					22	CTP_synth_N		29	transmembrane protein-related		SWITCH/sucrose nonfermenting 3C	12
46	glycolipid biosynthetic process			14	double-stranded telomeric DNA binding					22	CBFB_NFYA		29	transferases, transferring acyl groups		transcription coactivators	12
46	filamentous growth of a population of unicellular organisms in response to starvation			14	asparaginase activity					22	bZIP_2		29	telomere repeat binding factor 1		tubby like protein 10	12
46	filamentous growth			14	arsenite-transmembrane transporting ATPase activity					22	BRX		29	structural molecules		Tyrosyl-tRNA synthetase, class Ib, bacterial/mitochondrial	12
46	cutin biosynthetic process			14	arsenate reductase (glutaredoxin) activity					22	Bowman-Birk_leg		29	SNF2 domain-containing protein / helicase domain-containing protein / zinc finger protein-related		ubiquitin-specific protease 13	12
46	cellular response to auxin stimulus			14	allantoate deiminase activity					22	ANTH		29	sister chromatid cohesion 1 protein 4		UB-like protease 1D	12
45	phloem transport			14	aldehyde-lyase activity					21	TPR_7		29	SIGNAL PEPTIDE PEPTIDASE-LIKE 2		uclacyanin 1	12
45	negative regulation of cyclin-dependent protein serine/threonine kinase activity			14	abscisic acid glucosyltransferase activity					21	Sybindin		29	Ribosomal protein S5 domain 2-like superfamily protein		UDP-glucose pyrophosphorylase 2	12
45	intracellular transport			14	2-hydroxyisoflavanone synthase activity					21	Staygreen		29	protein kinase family protein		UDP-glucose pyrophosphorylase 3	12
45	histone H3-K4 methylation			14	1-acylglycerol-3-phosphate O-acyltransferase activity					21	SAP30_Sin3_bdg		29	Plant regulator RWP-RK family protein		UDP-glycosyltransferase 73B4	12
45	histone acetylation			13	UTP:galactose-1-phosphate uridylyltransferase activity					21	SAP		29	phragmoplast orienting kinesin 2		Vps51/Vps67 family (components of vesicular transport) protein	12
45	glutamate biosynthetic process			13	UDP-glucose 4-epimerase activity					21	RST		29	phosphofructokinase 3		Zinc finger (C3HC4-type RING finger) family protein	12
45	diterpenoid biosynthetic process			13	UDP-glucose:4-aminobenzoate acylglucosyltransferase activity					21	RNase_T		29	NmrA-like negative transcriptional regulator family protein		zinc finger protein 1	12
45	cell plate assembly			13	tubulin-tyrosine ligase activity					21	Ribosomal_L4		29	NHL domain-containing protein		4-coumarate:CoA ligase 1	11
45	blue light signaling pathway			13	sulfate adenylyltransferase (ADP) activity					21	Proteasom_PSMB		29	Insulinase (Peptidase family M16) family protein		ABC transporter family protein	11
44	tricarboxylic acid cycle			13	serine-type endopeptidase inhibitor activity					21	PRONE		29	Inorganic H pyrophosphatase family protein		abscisic acid responsive elements-binding factor 2	11
44	spermidine biosynthetic process			13	riboflavin synthase activity					21	Phi_1		29	indole-3-acetate beta-D-glucosyltransferase		AFG1-like ATPase family protein	11
44	regulation of stem cell division			13	red or far-red light photoreceptor activity					21	PGM_PMM_I		29	histone deacetylase 5		Arabidopsis Inositol phosphorylceramide synthase 1	11
44	plasmodesmata-mediated intercellular transport			13	poly(ADP-ribose) glycohydrolase activity					21	Peptidase_S24		29	heavy metal atpase 2		Arabidopsis thaliana protein of unknown function (DUF821)	11
44	intracellular protein kinase cascade			13	phosphoribosylamine-glycine ligase activity					21	Peptidase_M28		29	G-box binding factor 3		Argonaute family protein	11
44	cellular process involved in reproduction			13	phosphopyruvate hydratase activity					21	PAP_fibrillin		29	EF hand calcium-binding protein family		aspartate kinase-homoserine dehydrogenase i	11
44	cellular metal ion homeostasis			13	phosphoprotein binding					21	Oxidored_q1		29	DNA topoisomerase, type IA, core		associated molecule with the SH3 domain of STAM 3	11
43	root hair cell tip growth			13	phosphoglycerate transmembrane transporter activity					21	Nuc_sug_transp		29	DENN (AEX-3) domain-containing protein		AT hook motif DNA-binding family protein	11
43	regulation of meristem development			13	phosphogluconate dehydrogenase (decarboxylating) activity					21	NTF2		29	CLIP-associated protein		ATP binding;leucine-tRNA ligases;aminoacyl-tRNA ligases;nucleotide binding;ATP binding;aminoacyl-tRNA ligases	11
43	negative regulation of seed germination			13	phosphoglucomutase activity					21	NAPRTase		29	BSD domain (BTF2-like transcription factors, Synapse-associated proteins and DOS2-like proteins)		ATPase E1-E2 type family protein / haloacid dehalogenase-like hydrolase family protein	11
43	intronless viral mRNA export from host nucleus			13	pectinesterase inhibitor activity					21	Lum_binding		29	Arabidopsis thaliana protein of unknown function (DUF821)		AUTOPHAGY 6	11
43	histone H3-K9 demethylation			13	oxoglutarate:malate antiporter activity					21	LON		29	Aminotransferase-like, plant mobile domain family protein		bacterial transferase hexapeptide repeat-containing protein	11
43	gynoecium development			13	oxidative phosphorylation uncoupler activity					21	KNOX1		29	Acid phosphatase/vanadium-dependent haloperoxidase-related protein		basic region/leucine zipper transcription factor 16	11
43	ceramide metabolic process			13	oxaloacetate transmembrane transporter activity					21	HEAT		28	Xyloglucan endotransglucosylase/hydrolase family protein		B-S glucosidase 44	11
42	suberin biosynthetic process			13	nucleoside diphosphate kinase activity					21	Glyco_transf_43		28	WUS-interacting protein 2		C2 calcium/lipid-binding and GRAM domain containing protein	11
42	specification of floral organ number			13	nitrate reductase activity					21	Glyco_trans_1_4		28	Vps52 / Sac2 family		calcium ATPase 2	11
42	shoot system morphogenesis			13	NADP+ binding					21	FGGY_C		28	ubiquiting-conjugating enzyme 2		calmodulin-binding family protein	11
42	second-messenger-mediated signaling			13	molybdate ion transmembrane transporter activity					21	Dynamin_M		28	TRAM, LAG1 and CLN8 (TLC) lipid-sensing domain containing protein		cationic amino acid transporter 8	11
42	root meristem growth			13	methyl salicylate esterase activity					21	DUF573		28	SU(VAR)3-9 homolog 1		CBL-interacting protein kinase 12	11
42	response to aluminum ion			13	mannose-6-phosphate isomerase activity					21	DUF221		28	suppressor of abi3-5		cellulose synthase 1	11
42	regulation of programmed cell death			13	maltose transmembrane transporter activity					21	DUF1644		28	starch synthase 2		cellulose synthase-like B4	11
42	regulation of chlorophyll catabolic process			13	L-arabinokinase activity					21	DUF1637		28	RNA-dependent RNA polymerase 6		cellulose synthase-like D5	11
42	raffinose catabolic process			13	isoamylase activity					21	DUF1084		28	Ribonuclease II/R family protein		chaperonin 20	11
42	pollen tube guidance			13	IMP dehydrogenase activity					21	Chalcone		28	RHOMBOID-like 2		chitin elicitor receptor kinase 1	11
42	nuclear fragmentation involved in apoptotic nuclear change			13	histone methyltransferase activity (H3-K9 specific)					21	Beach		28	retinoblastoma-related 1		chromatin remodeling factor18	11
42	fructose metabolic process			13	histone methyltransferase activity (H3-K4 specific)					21	Aminotran_4		28	Protein of unknown function (DUF3049)		coatomer gamma-2 subunit, putative / gamma-2 coat protein, putative / gamma-2 COP, putative	11
42	circadian regulation of gene expression			13	G-protein coupled photoreceptor activity					21	2-Hacid_dh		28	O-acetylserine (thiol) lyase isoform C		CPR5 protein, putative	11
42	chloroplast-nucleus signaling pathway			13	glutathione-disulfide reductase activity					20	zf-TAZ		28	Nuclear pore complex protein		Cyclic nucleotide-regulated ion channel family protein	11
41	xylan catabolic process			13	gamma-tubulin binding					20	Ureide_permease		28	myosin, putative		cytochrome P450, family 716, subfamily A, polypeptide 1	11
41	stem cell maintenance			13	DNA polymerase binding					20	Tryp_alpha_amyl		28	myb-like HTH transcriptional regulator family protein		cytochrome P450, family 90, subfamily D, polypeptide 1	11
41	phospholipid transport			13	dihydrolipoyl dehydrogenase activity					20	tRNA-synt_His		28	HhH-GPD base excision DNA repair family protein		exocyst subunit exo70 family protein B1	11
41	N-terminal protein amino acid modification			13	deoxynucleoside kinase activity					20	Transketolase_C		28	GroES-like zinc-binding dehydrogenase family protein		FAD-linked oxidases family protein	11
41	ER-associated protein catabolic process			13	cysteine-type endopeptidase inhibitor activity					20	Thioredoxin_6		28	GRAM domain family protein		flavin-dependent monooxygenase 1	11
41	cellular response to mechanical stimulus			13	asparagine synthase (glutamine-hydrolyzing) activity					20	Thiolase_C		28	glutamate receptor 2.5		G2484-1 protein	11
41	cellular response to acetate			13	acetyl-CoA C-acyltransferase activity					20	Syntaxin		28	Esterase/lipase/thioesterase family protein		galacturonosyltransferase 4	11
40	regulation of salicylic acid mediated signaling pathway			13	abscisic acid transporter activity					20	Surp		28	Drought-responsive family protein		gametophytic factor 2	11
40	red, far-red light phototransduction			13	9beta-pimara-7,15-diene oxidase activity					20	SKI		28	D6 protein kinase like 2		GLN phosphoribosyl pyrophosphate amidotransferase 1	11
40	negative regulation of cellular process			13	3-hydroxybutyryl-CoA epimerase activity					20	PLD_C		28	cytochrome P450, family 72, subfamily A, polypeptide 14		glutamate-ammonia ligases;catalytics;glutamate-ammonia ligases	11
40	long-day photoperiodism, flowering			13	3-hydroxyacyl-CoA dehydratase activity					20	Pex14_N		28	cytochrome P450, family 71, subfamily A, polypeptide 22		H(+)-ATPase 3	11
40	immune response-regulating signaling pathway			13	3-dehydrosphinganine reductase activity					20	Peptidase_M41		28	cellulose synthase like G3		HAESA-like 1	11
40	endomembrane system organization			13	1,2-diacylglycerol 3-beta-galactosyltransferase activity					20	PAS		28	CAAX amino terminal protease family protein		heat shock transcription factor A6B	11
40	cellular potassium ion homeostasis			12	zinc transporting ATPase activity					20	PAP2		28	bromo-adjacent homology (BAH) domain-containing protein		homeodomain GLABROUS 2	11
39	transposition			12	xylose isomerase activity					20	NOT2_3_5		28	brassinosteroid-responsive RING-H2		homolog of asparagine-linked glycosylation 12	11
39	sucrose transport			12	uridine-diphosphatase activity					20	MutS_III		28	acyl activating enzyme 1		homolog of bacterial cytokinesis Z-ring protein FTSZ 1-1	11
39	response to copper ion			12	UDP-3-O-[3-hydroxymyristoyl					20	MT-A70		27	ZIP metal ion transporter family		Insulinase (Peptidase family M16) protein	11
39	primary cell wall biogenesis			12	tyrosine decarboxylase activity					20	MoCF_biosynth		27	Wound-responsive family protein		K+ uptake transporter 3	11
39	nucleotide-sugar transport			12	threonine aldolase activity					20	Melibiase		27	UDP-glucosyltransferase 74F2		Leucine-rich repeat transmembrane protein kinase protein	11
39	negative regulation of translation			12	thiamine diphosphokinase activity					20	Med26		27	ubiquitin-protein ligase 4		lon protease 1	11
39	monosaccharide transport			12	SUMO ligase activity					20	LIM		27	ubiquitin family protein		MA3 domain-containing protein	11
39	isocitrate metabolic process			12	SUMO activating enzyme activity					20	Iso_dh		27	UbiA prenyltransferase family protein		magnesium transporter 4	11
39	histone H2B ubiquitination			12	steroid dehydrogenase activity					20	Ins_P5_2-kin		27	transporter associated with antigen processing protein 1		Mannose-6-phosphate isomerase, type I	11
39	amylopectin biosynthetic process			12	spermidine synthase activity					20	HRDC		27	Syntaxin/t-SNARE family protein		MBOAT (membrane bound O-acyl transferase) family protein	11
38	SCF complex assembly			12	(S)-limonene 6-monooxygenase activity					20	GTP_EFTU_D3		27	RNA helicase, ATP-dependent, SK12/DOB1 protein		Membrane trafficking VPS53 family protein	11
38	response to hormone stimulus			12	shikimate 3-dehydrogenase (NADP+) activity					20	Glyco_hydro_31		27	Radical SAM superfamily protein		mitotic checkpoint family protein	11
38	regulation of photomorphogenesis			12	sarcosine oxidase activity					20	FAD_binding_5		27	Putative glycosyl hydrolase of unknown function (DUF1680)		molybdopterin biosynthesis CNX1 protein / molybdenum cofactor biosynthesis enzyme CNX1 (CNX1)	11
38	radial pattern formation			12	RNA cap binding					20	DUF679		27	proline transporter 1		MRG family protein	11
38	positive regulation of cell division			12	ribonuclease G activity					20	DUF212		27	Plant protein of unknown function (DUF863)		myb family transcription factor	11
38	phosphate ion homeostasis			12	riboflavin kinase activity					20	Cytochrom_B561		27	Plant protein of unknown function (DUF641)		Na+/H+ antiporter 6	11
38	negative regulation of transcription from RNA polymerase II promoter			12	red light photoreceptor activity					20	CTP_transf_1		27	Plant invertase/pectin methylesterase inhibitor superfamily protein		NAC transcription factor-like 9	11
38	negative regulation of long-day photoperiodism, flowering			12	queuine tRNA-ribosyltransferase activity					20	Cation_efflux		27	phospholipase D P1		N-acetyl-l-glutamate synthase 1	11
38	gamma-aminobutyric acid transport			12	purine nucleotide binding					20	Calreticulin		27	NIMA (never in mitosis, gene A)-related 6		NADH-dependent glutamate synthase 1	11
38	cytokinin biosynthetic process			12	polyamine oxidase activity					20	BRX_N		27	Methyltransferase MT-A70 family protein		NIMA (never in mitosis, gene A)-related 6	11
38	actin filament bundle assembly			12	p-coumarate 3-hydroxylase activity					20	ATP-synt_ab		27	lysine histidine transporter 1		Noc2p family	11
37	threonine catabolic process			12	oxaloacetate decarboxylase activity					20	Acyl-CoA_dh_M		27	Kinesin motor family protein		nuclear factor Y, subunit A6	11
37	SOS response			12	outward rectifier potassium channel activity					20	60KD_IMP		27	kinase interacting (KIP1-like) family protein		Nucleoporin autopeptidase	11
37	regulation of translational initiation			12	nucleotide transmembrane transporter activity					20	2OG-FeII_Oxy_2		27	glutathione synthetase 2		nucleotide binding;nucleic acid binding;RNA binding	11
37	potassium ion homeostasis			12	nucleotide phosphatase activity					19	Yae1_N		27	glutathione peroxidase 6		Peptidase S41 family protein	11
37	polyamine transport			12	nitrilase activity					19	TPR_8		27	glucan synthase-like 7		peroxin 14	11
37	nuclear-transcribed mRNA catabolic process, nonsense-mediated decay			12	nickel cation transmembrane transporter activity					19	Topoisom_bac		27	GDA1/CD39 nucleoside phosphatase family protein		Phosphate-responsive 1 family protein	11
37	negative regulation of catalytic activity			12	long-chain-fatty-acyl-CoA reductase activity					19	TCP		27	DnaJ/Hsp40 cysteine-rich domain superfamily protein		phospholipase D P1	11
37	NADP biosynthetic process			12	L-malate dehydrogenase activity					19	Sulfate_tra_GLY		27	cytochrome P450, family 76, subfamily C, polypeptide 2		phytochelatin synthase 1 (PCS1)	11
37	mitochondrial genome maintenance			12	inosine-diphosphatase activity					19	Sigma70_r2		27	calmodulin like 42		Plant protein of unknown function (DUF639)	11
37	histone H3-K23 acetylation			12	hydroxycinnamoyltransferase activity					19	RNA_pol_Rpb1_2		27	BCL-2-associated athanogene 1		Plant protein of unknown function (DUF863)	11
37	histone H3-K18 acetylation			12	high-affinity hydrogen:glucose symporter activity					19	Ribosomal_60s		26	Zinc-finger domain of monoamine-oxidase A repressor R1		polymerase gamma 2	11
37	histone H3-K14 acetylation			12	hexose:hydrogen symporter activity					19	Pyridoxal_deC		26	Yippee family putative zinc-binding protein		potassium transporter 2	11
36	red light signaling pathway			12	guanosine-diphosphatase activity					19	Porin_3		26	Uncharacterised conserved protein UCP031088, alpha/beta hydrolase		PPPDE putative thiol peptidase family protein	11
36	photoperiodism			12	glycerol kinase activity					19	Pollen_Ole_e_I		26	ubiquitin-protein ligases		Protein of unknown function (DUF1644)	11
36	peptidyl-proline hydroxylation to 4-hydroxy-L-proline			12	glycerol-3-phosphate dehydrogenase activity					19	Plus-3		26	sec23/sec24 transport family protein		Protein of unknown function (DUF3537)	11
36	nitrate assimilation			12	glutaminyl-tRNA synthase (glutamine-hydrolyzing) activity					19	PDT		26	SCAR homolog 2		Protein of unknown function (DUF604)	11
36	lipid biosynthetic process			12	glucose-1-phosphate adenylyltransferase activity					19	HD_4		26	Rubisco methyltransferase family protein		Protein of unknown function (DUF793)	11
36	floral organ morphogenesis			12	FMN adenylyltransferase activity					19	Glyco_transf_22		26	Restriction endonuclease, type II-like superfamily protein		protein serine/threonine kinases;protein tyrosine kinases;ATP binding;protein kinases	11
36	floral organ development			12	fatty acid synthase activity					19	Epimerase_Csub		26	receptor like protein 46		proteinaceous RNase P 1	11
36	cytochrome b6f complex assembly			12	far-red light photoreceptor activity					19	DUF740		26	Purple acid phosphatases superfamily protein		protodermal factor 1	11
36	cellular response to glucose stimulus			12	farnesyltranstransferase activity					19	DUF566		26	Protein of unknown function (DUF3754)		purple acid phosphatase 10	11
35	tetracyclic triterpenoid biosynthetic process			12	digalactosyldiacylglycerol synthase activity					19	DUF482		26	Protease-associated (PA) RING/U-box zinc finger family protein		Putative serine esterase family protein	11
35	sucrose catabolic process			12	deoxyribonuclease activity					19	DUF1499		26	photosystem II reaction center protein M		Pyridoxal-5\'-phosphate-dependent enzyme family protein	11
35	serine family amino acid metabolic process			12	cytokinin binding					19	DSHCT		26	phospholipase A 2A		Raffinose synthase family protein	11
35	regulation of transcription from RNA polymerase II promoter			12	copper-exporting ATPase activity					19	DHBP_synthase		26	phosphoglycerate kinase		RHOMBOID-like protein 15	11
35	regulation of carbon utilization			12	chaperone binding					19	Amidohydro_3		26	Peptidase M28 family protein		Ribosomal protein L18e/L15 superfamily protein	11
35	pollen wall assembly			12	cadmium ion binding					18	zf-Sec23_Sec24		26	Peptidase M20/M25/M40 family protein		Ribosomal protein L7Ae/L30e/S12e/Gadd45 family protein	11
35	pollen maturation			12	C-19 gibberellin 2-beta-dioxygenase activity					18	zf-C5HC2		26	Peptidase C12, ubiquitin carboxyl-terminal hydrolase 1		RNAse E/G-like	11
35	phosphate ion transport			12	auxin transmembrane transporter activity					18	XRN_N		26	oxidative stress 3		SAUR-like auxin-responsive protein family	11
35	N-methylnicotinate transport			12	anthranilate synthase activity					18	XH		26	osmotin 34		serine carboxypeptidase-like 27	11
35	nicotinate transport			12	anion:anion antiporter activity					18	WAK_assoc		26	N-MYC downregulated-like 1		Signal transduction histidine kinase, hybrid-type, ethylene sensor	11
35	malate transport			12	alpha-1,6-mannosyltransferase activity					18	TPX2		26	NAC 014		Terpenoid cyclases/Protein prenyltransferases superfamily protein	11
35	glycoprotein catabolic process			12	alcohol dehydrogenase (NADP+) activity					18	Syja_N		26	indeterminate(ID)-domain 5		Tesmin/TSO1-like CXC domain-containing protein	11
35	fructose 6-phosphate metabolic process			12	acetyl-CoA:L-glutamate N-acetyltransferase activity					18	Sad1_UNC		26	Homeobox-leucine zipper protein family		tetraspanin8	11
35	fructose 2,6-bisphosphate metabolic process			12	abscisic acid binding					18	RNB		26	hexokinase 1		tonoplast dicarboxylate transporter	11
35	cell wall modification involved in abscission			12	5S rDNA binding					18	RNA_pol_Rpb1_3		26	Helicase/SANT-associated, DNA binding protein		translocon at the outer membrane of chloroplasts 64-III	11
35	cellular iron ion homeostasis			12	4-amino-4-deoxychorismate lyase activity					18	Rieske		26	galacturonic acid kinase		tRNAHis guanylyltransferase	11
35	arginine biosynthetic process			12	3-oxo-5-alpha-steroid 4-dehydrogenase activity					18	RhoGAP		26	FAR1-related sequence 12		U5 small nuclear ribonucleoprotein helicase	11
34	xyloglucan metabolic process			12	3-dehydroquinate dehydratase activity					18	PX		26	exoribonuclease 2		ubiquitin-activating enzyme 1	11
34	syncytium formation			12	11-O-demethyl-17-O-deacetylvindoline O-methyltransferase activity					18	PseudoU_synth_2		26	DDT domain superfamily		ubiquitin-associated (UBA)/TS-N domain-containing protein / octicosapeptide/Phox/Bemp1 (PB1) domain-containing protein	11
34	sucrose metabolic process			11	xyloglucan 1,6-alpha-xylosidase activity					18	PP-binding		26	CHY-type/CTCHY-type/RING-type Zinc finger protein		ubiquitin-protein ligase 2	11
34	regulation of pollen tube growth			11	UDP-glucuronate 4-epimerase activity					18	Polysacc_synt_4		26	chaperone protein dnaJ-related		ubiquitin-specific protease 12	11
34	positive regulation of circadian rhythm			11	UDP-glucose:glycoprotein glucosyltransferase activity					18	PI-PLC-X		26	CCCH-type zinc fingerfamily protein with RNA-binding domain		ubiquitin-specific protease 26	11
34	pollen sperm cell differentiation			11	ubiquinol-cytochrome-c reductase activity					18	PARP		26	CBS / octicosapeptide/Phox/Bemp1 (PB1) domains-containing protein		villin 4	11
34	pollen-pistil interaction			11	salicylic acid glucosyltransferase (glucoside-forming) activity					18	MIF4G		26	CBL-interacting protein kinase 3		winged-helix DNA-binding transcription factor family protein	11
34	mitochondrial mRNA modification			11	salicylic acid binding					18	Lung_7-TM_R		26	catalytics;transferases;[acyl-carrier-protein] S-malonyltransferases;binding		Zn-dependent exopeptidases superfamily protein	11
34	glucose mediated signaling pathway			11	rosmarinate synthase activity					18	Hexokinase_2		26	Calcium-dependent phosphotriesterase superfamily protein		3-ketoacyl-CoA synthase 11	10
33	vitamin E biosynthetic process			11	RNA ligase (ATP) activity					18	GTP_cyclohydro2		26	C2 calcium/lipid-binding and GRAM domain containing protein		ACT domain repeat 8	10
33	response to microbial phytotoxin			11	(R)-2-hydroxyglutarate dehydrogenase activity					18	GSH_synthase		26	ammonium transporter 2		Adaptor protein complex AP-1, gamma subunit	10
33	response to light intensity			11	proteasome binding					18	Got1		25	zinc finger protein 8		Alba DNA/RNA-binding protein	10
33	regulation of epidermal cell division			11	polynucleotide 5'-hydroxyl-kinase activity					18	Glyoxalase		25	WRKY DNA-binding protein 33		alcohol dehydrogenase 1	10
33	protein stabilization			11	phosphatidylinositol-4-phosphate binding					18	Glyco_tran_28_C		25	valyl-tRNA synthetase / valine--tRNA ligase (VALRS)		apurinic endonuclease-redox protein	10
33	negative gravitropism			11	NADH dehydrogenase activity					18	GED		25	TOPLESS-related 1		apyrase 2	10
33	mRNA catabolic process			11	N6-(1,2-dicarboxyethyl)AMP AMP-lyase (fumarate-forming) activity					18	FMN_red		25	serine carboxypeptidase-like 16		ATP-dependent protease La (LON) domain protein	10
33	isoprenoid biosynthetic process			11	methionine-tRNA ligase activity					18	FAD-oxidase_C		25	secretory carrier 3		auxin response factor 10	10
33	inactivation of MAPK activity			11	methionine adenosyltransferase activity					18	FAD_binding_8		25	RPM1 interacting protein 4		BEL1-like homeodomain 7	10
33	glycosylceramide catabolic process			11	mannose-1-phosphate guanylyltransferase activity					18	ENT		25	ROP-interactive CRIB motif-containing protein 4		beta-glucosidase 45	10
33	glycoside catabolic process			11	iron-nicotianamine transmembrane transporter activity					18	DUF810		25	RNA-binding CRS1 / YhbY (CRM) domain protein		BR-signaling kinase 1	10
33	cell wall pectin biosynthetic process			11	intracellular cAMP activated cation channel activity					18	DUF702		25	Ribosomal protein L4/L1 family		calcineurin B-like 3	10
33	cellular response to sulfate starvation			11	hydroxyphenylpyruvate reductase activity					18	DUF4283		25	related to AP2 4		cellular apoptosis susceptibility protein, putative / importin-alpha re-exporter, putative	10
32	triose phosphate transmembrane transport			11	hydroxymethylglutaryl-CoA reductase activity					18	DUF3755		25	Protein of unknown function (DUF761)		centromere/kinetochore protein, putative (ZW10)	10
32	stomatal complex development			11	glutamate decarboxylase activity					18	DUF239		25	Protein of unknown function (DUF607)		Chalcone-flavanone isomerase family protein	10
32	stamen filament development			11	glucan endo-1,3-beta-D-glucosidase activity					18	DUF1230		25	Protein of unknown function (DUF3411)		chaperone protein dnaJ-related	10
32	seedling development			11	geranylgeraniol kinase activity					18	DUF1162		25	Preprotein translocase SecA family protein		chromatin remodeling 1	10
32	regulation of RNA biosynthetic process			11	geraniol kinase activity					18	Cofilin_ADF		25	Plant Tudor-like RNA-binding protein		Cleavage and polyadenylation specificity factor (CPSF) A subunit protein	10
32	regulation of defense response to fungus			11	galactolipid galactosyltransferase activity					18	Coatomer_WDAD		25	phytochrome interacting factor 3-like 5		Copper transport protein family	10
32	regulation of alternative mRNA splicing, via spliceosome			11	fatty-acyl-CoA reductase (alcohol-forming) activity					18	BRO1		25	phospholipase D delta		crinkly4	10
32	pyridine nucleotide biosynthetic process			11	farnesol kinase activity					18	Alpha-amyl_C2		25	phosphoglycerate/bisphosphoglycerate mutase family protein		CRM family member 2	10
32	protein sumoylation			11	DNA (cytosine-5-)-methyltransferase activity					18	AFG1_ATPase		25	Phosphofructokinase family protein		cullin 3	10
32	negative regulation of response to water deprivation			11	desulfoglucosinolate sulfotransferase activity					18	Acyl-CoA_dh_1		25	oxidoreductase, zinc-binding dehydrogenase family protein		CVP2 like 1	10
32	lipid X metabolic process			11	cysteine desulfurase activity					18	ACP_syn_III_C		25	Nitrilase/cyanide hydratase and apolipoprotein N-acyltransferase family protein		cysteine-rich RLK (RECEPTOR-like protein kinase) 40	10
32	glucose metabolic process			11	CTP:2-trans,-6-trans-farnesol kinase activity					18	Aconitase		25	NAD kinase 1		cytochrome P450, family 87, subfamily A, polypeptide 2	10
32	cellular manganese ion homeostasis			11	C-20 gibberellin 2-beta-dioxygenase activity					18	ABA_WDS		25	myosin-like protein XIF		cytochrome P450, family 94, subfamily B, polypeptide 3	10
32	abaxial cell fate specification			11	beta-mannosidase activity					17	zf-RING_3		25	multidrug resistance-associated protein 14		DGCR14-related	10
31	sucrose biosynthetic process			11	benzoic acid glucosyltransferase activity					17	zf-A20		25	jasmonic acid carboxyl methyltransferase		Diacylglycerol kinase family protein	10
31	regulation of protein ubiquitination			11	aspartate-tRNA ligase activity					17	VIT1		25	homology to ABI2		digalactosyl diacylglycerol deficient 2	10
31	regulation of epidermal cell differentiation			11	amidophosphoribosyltransferase activity					17	TPR_16		25	homolog of histone chaperone HIRA		disease resistance protein (TIR-NBS-LRR class), putative	10
31	regulation of cellular amino acid metabolic process			11	ADP-ribose pyrophosphohydrolase activity					17	Thiolase_N		25	heat shock transcription factor C1		DNA mismatch repair protein MutS, type 2	10
31	positive regulation of cell cycle			11	acidic amino acid transmembrane transporter activity					17	Synaptobrevin		25	haloacid dehalogenase-like hydrolase family protein		DNA-directed RNA polymerase family protein	10
31	peroxisome fission			11	2',3'-cyclic-nucleotide 3'-phosphodiesterase activity					17	Skp1		25	GTP cyclohydrolase II		Domain of unknown function (DUF23)	10
31	negative regulation of gibberellic acid mediated signaling pathway			11	1-aminocyclopropane-1-carboxylate synthase activity					17	RNA_pol_Rpb2_7		25	glycoside hydrolase family 2 protein		DOMON domain-containing protein / dopamine beta-monooxygenase N-terminal domain-containing protein	10
31	megasporogenesis			10	xyloglucan-specific endo-beta-1,4-glucanase activity					17	Ribosomal_S2		25	general regulatory factor 7		dual specificity kinase 1	10
31	lysine biosynthetic process via diaminopimelate			10	uroporphyrinogen-III synthase activity					17	Ribosomal_L18p		25	FRS (FAR1 Related Sequences) transcription factor family		endoribonucleases	10
31	lipid oxidation			10	UDP-L-rhamnose synthase activity					17	Pyr_redox_dim		25	fatty acid amide hydrolase		FAR1-related sequence 12	10
31	heterochromatin assembly			10	triose-phosphate:phosphate antiporter activity					17	PQ-loop		25	eukaryotic translation initiation factor 2 (eIF-2) family protein		farnesylated protein 3	10
31	dTDP-rhamnose biosynthetic process			10	tetrahydrofolylpolyglutamate synthase activity					17	PK_C		25	Emsy N Terminus (ENT)/ plant Tudor-like domains-containing protein		fatty acyl-ACP thioesterases B	10
31	developmental process involved in reproduction			10	tetracycline transporter activity					17	PDCD2_C		25	cytokinin oxidase/dehydrogenase 1		Flavin-binding monooxygenase family protein	10
31	carbohydrate phosphorylation			10	sterol 24-C-methyltransferase activity					17	Lipase3_N		25	cytochrome P450, family 704, subfamily A, polypeptide 2		G-box binding factor 3	10
31	adenylate cyclase-modulating G-protein coupled receptor signaling pathway			10	sterol 14-demethylase activity					17	H_PPase		25	COP1-interacting protein-related		Glucose-6-phosphate/phosphate translocator-related	10
30	zinc ion homeostasis			10	small conjugating protein-specific protease activity					17	HlyIII		25	chromomethylase 3		glutamate receptor 2.8	10
30	regulation of nitrogen utilization			10	S-adenosyl-L-methionine transmembrane transporter activity					17	HhH-GPD		25	chromatin remodeling factor18		glutathione peroxidase 6	10
30	regulation of carbohydrate biosynthetic process			10	rRNA binding					17	HEAT_EZ		24	xyloglucan endotransglucosylase/hydrolase 25		Glycosyl hydrolase family 38 protein	10
30	positive regulation of cytoplasmic mRNA processing body assembly			10	RNA polymerase I CORE element sequence-specific DNA binding transcription factor recruiting transcription factor activity					17	Glyco_hydro_32C		24	WRKY DNA-binding protein 65		golgi alpha-mannosidase II	10
30	positive regulation of cellular defense response			10	RNA polymerase I CORE element sequence-specific DNA binding					17	eIF3_p135		24	WD-40 repeat family protein / beige-related		Got1/Sft2-like vescicle transport protein family	10
30	photosynthetic electron transport chain			10	ribose-5-phosphate adenylyltransferase activity					17	EFG_IV		24	UDP-glucosyl transferase 73B5		helicase domain-containing protein / IBR domain-containing protein / zinc finger protein-related	10
30	nucleosome assembly			10	protein binding, bridging					17	DUF868		24	trithorax-like protein 2		homolog of xeroderma pigmentosum complementation group B 1	10
30	negative regulation of DNA recombination			10	profilin binding					17	DUF604		24	Transport protein particle (TRAPP) component		INO80 ortholog	10
30	longitudinal axis specification			10	phenylacetaldehyde synthase activity					17	DUF506		24	SWIB complex BAF60b domain-containing protein		K+ uptake permease 6	10
30	long-day photoperiodism			10	o-succinylbenzoate-CoA ligase activity					17	DUF3554		24	Survival protein SurE-like phosphatase/nucleotidase		kinesin-like calmodulin-binding protein (ZWICHEL)	10
30	DNA duplex unwinding			10	nicotinate-nucleotide diphosphorylase (carboxylating) activity					17	DUF3537		24	sulfoquinovosyldiacylglycerol 2		Leucine-rich repeat family protein	10
30	cellular homeostasis			10	nicotinamide-nucleotide adenylyltransferase activity					17	DUF2358		24	Riboflavin synthase-like superfamily protein		light-regulated zinc finger protein 1	10
30	camalexin biosynthetic process			10	methyl indole-3-acetate esterase activity					17	DUF1677		24	response regulator 3		lipoamide dehydrogenase 1	10
30	autophagic vacuole assembly			10	malate dehydrogenase (decarboxylating) activity					17	DUF1446		24	RAB geranylgeranyl transferase alpha subunit 1		LOB domain-containing protein 41	10
29	viral replication complex formation and maintenance			10	magnesium protoporphyrin IX methyltransferase activity					17	DENN		24	pumilio 1		metacaspase 1	10
29	tryptophan biosynthetic process			10	inositol tetrakisphosphate 2-kinase activity					17	Cyclin		24	Protein of unknown function (DUF616)		Mitogen activated protein kinase kinase kinase-related	10
29	response to 1-aminocyclopropane-1-carboxylic acid			10	inositol pentakisphosphate 2-kinase activity					17	COPIIcoated_ERV		24	Protein of unknown function (DUF579)		myb domain protein 4	10
29	regulation of systemic acquired resistance			10	inositol 3-alpha-galactosyltransferase activity					17	Chorein_N		24	Protein of unknown function (DUF1685)		N2,N2-dimethylguanosine tRNA methyltransferase	10
29	regulation of phenylpropanoid metabolic process			10	hydroxypyruvate reductase activity					17	Cellulase		24	Protein kinase family protein with ARM repeat domain		NAC 014	10
29	phragmoplast microtubule organization			10	hydroxymethyl-, formyl- and related transferase activity					17	Catalase		24	Potassium transporter family protein		nitrate excretion transporter1	10
29	nucleoside metabolic process			10	hydro-lyase activity					17	CaATP_NAI		24	Polyketide cyclase / dehydrase and lipid transport protein		nuclear matrix protein-related	10
29	nicotianamine biosynthetic process			10	glycine hydroxymethyltransferase activity					17	Biotin_lipoyl		24	Plant transposase (Ptta/En/Spm family)		O-acetylserine (thiol) lyase isoform C	10
29	NAD biosynthetic process			10	galacturonate binding					17	Bax1-I		24	phosphatidylserine decarboxylase 3		Patatin-like phospholipase family protein	10
29	Mo-molybdopterin cofactor biosynthetic process			10	flavonoid sulfotransferase activity					17	Ald_Xan_dh_C2		24	P-glycoprotein 20		PEP1 receptor 1	10
29	mechanosensory behavior			10	ferrochelatase activity					17	ADH_zinc_N_2		24	Oxidoreductase, zinc-binding dehydrogenase family protein		Peptidase family M48 family protein	10
29	female meiosis			10	DNA replication origin binding					17	A_deaminase		24	OSBP(oxysterol binding protein)-related protein 2A		Peptidase S24/S26A/S26B/S26C family protein	10
29	cellular developmental process			10	cytoskeletal protein binding					17	Acyl_transf_1		24	Noc2p family		Phosphoenolpyruvate carboxylase family protein	10
29	cadmium ion transmembrane transport			10	cytochrome-c oxidase activity					17	AAA_2		24	NC domain-containing protein-related		phospholipases;galactolipases	10
29	biotin biosynthetic process			10	carboxypeptidase activity					16	zf-HC5HC2H		24	myb domain protein 48		Plant invertase/pectin methylesterase inhibitor superfamily	10
29	acetate metabolic process			10	carbon-sulfur lyase activity					16	Xpo1		24	myb domain protein 4		plasma membrane intrinsic protein 2	10
28	UV protection			10	bis(5'-adenosyl)-pentaphosphatase activity					16	tRNA-synt_2b		24	Mog1/PsbP/DUF1795-like photosystem II reaction center PsbP family protein		plastid transcriptionally active 12	10
28	translational termination			10	biotin-protein ligase activity					16	TRM		24	lipid-binding serum glycoprotein family protein		PLATZ transcription factor family protein	10
28	shikimate metabolic process			10	alkali metal ion binding					16	TauE		24	Homeodomain-like protein		Pollen Ole e 1 allergen and extensin family protein	10
28	root meristem specification			10	agmatine N4-coumaroyltransferase activity					16	Strumpellin		24	histone deacetylase 2B		Proteasome component (PCI) domain protein	10
28	response to starvation			10	adenosine deaminase activity					16	SecY		24	high chlorophyll fluorescence phenotype 173		Protein of unknown function (DUF506)	10
28	regulation of secondary cell wall biogenesis			9	xanthine dehydrogenase activity					16	Sec7_N		24	floral homeotic protein (HUA1)		Protein of unknown function (DUF616)	10
28	regulation of cell shape			9	vacuolar sorting signal binding					16	SapB_1		24	fatty acyl-ACP thioesterases B		Protein of unknown function (DUF740)	10
28	purine ribonucleotide metabolic process			9	UDP-N-acetylglucosamine diphosphorylase activity					16	Rab3-GTPase_cat		24	fatty acid desaturase 8		Protein prenylyltransferase superfamily protein	10
28	neutral amino acid transport			9	UDP-N-acetylgalactosamine diphosphorylase activity					16	Pyrophosphatase		24	endonuclease 4		Putative methyltransferase family protein	10
28	negative regulation of short-day photoperiodism, flowering			9	UDP-galactose transmembrane transporter activity					16	Prenyltransf		24	emp24/gp25L/p24 family/GOLD family protein		pyruvate dehydrogenase kinase	10
28	long-distance posttranscriptional gene silencing			9	tRNA-intron endonuclease activity					16	Pox_MCEL		24	dicarboxylate transport 2.1		Ran BP2/NZF zinc finger-like superfamily protein	10
28	leucine catabolic process			9	transketolase activity					16	Peptidase_C14		24	DEK domain-containing chromatin associated protein		receptor serine/threonine kinase, putative	10
28	glutathione metabolic process			9	thiol S-methyltransferase activity					16	PAP_central		24	CYCLIN D1;1		Rhodanese/Cell cycle control phosphatase superfamily protein	10
28	establishment of planar polarity			9	sinapate 1-glucosyltransferase activity					16	NifU		24	chromatin remodeling 5		Sec23/Sec24 protein transport family protein	10
28	epidermal cell fate specification			9	signal sequence binding					16	NHL		24	cellulose synthase-like D5		serine acetyltransferase 1;1	10
28	de-etiolation			9	salicylic acid glucosyltransferase (ester-forming) activity					16	NAD_Gly3P_dh_C		24	cationic amino acid transporter 2		SKP1/ASK-interacting protein 5	10
28	cotyledon vascular tissue pattern formation			9	RNA polymerase III activity					16	NABP		24	Bax inhibitor-1 family protein		SLAC1 homologue 3	10
28	cell wall thickening			9	RNA polymerase II core promoter proximal region sequence-specific DNA binding transcription factor activity involved in positive regulation of transcription					16	MBOAT		24	AT-hook motif nuclear-localized protein 1		SNF2 domain-containing protein / helicase domain-containing protein / zinc finger protein-related	10
28	cellular response to oxidative stress			9	RNA polymerase II core promoter proximal region sequence-specific DNA binding					16	La		24	ARG1-like 1		sodium proton exchanger, putative (NHX7) (SOS1)	10
27	rRNA transcription			9	Rho GDP-dissociation inhibitor activity					16	IU_nuc_hydro		24	Amino acid dehydrogenase family protein		sodium:hydrogen antiporter 1	10
27	ribosomal small subunit assembly			9	red chlorophyll catabolite reductase activity					16	Fn3-like		24	alpha-amylase-like		Sterile alpha motif (SAM) domain-containing protein	10
27	regulation of MAP kinase activity			9	pyruvate, phosphate dikinase activity					16	FbpA		24	actin binding protein family		SU(VAR)3-9 homolog 5	10
27	potassium ion import			9	pyridoxal kinase activity					16	ECH_C		24	abscisic acid responsive elements-binding factor 2		Thioredoxin family protein	10
27	poly(A)+ mRNA export from nucleus			9	pullulanase activity					16	DUF241		24	ABI five binding protein 3		Transcription elongation factor (TFIIS) family protein	10
27	plastid translation			9	protein N-terminus binding					16	DUF1681		23	zinc finger protein-related		Tubulin/FtsZ family protein	10
27	plastid fission			9	protein-L-isoaspartate (D-aspartate) O-methyltransferase activity					16	DUF1005		23	Zinc-binding ribosomal protein family protein		Tudor/PWWP/MBT domain-containing protein	10
27	leucine metabolic process			9	protein complex scaffold					16	DDT		23	villin 4		Tyrosine transaminase family protein	10
27	inorganic anion transport			9	phosphoribosylformylglycinamidine cyclo-ligase activity					16	CtaG_Cox11		23	vacuolar sorting receptor homolog 1		Ubiquitin-conjugating enzyme family protein	10
27	histone H3 acetylation			9	phosphatidylinositol-3,5-bisphosphate 5-phosphatase activity					16	CPSF_A		23	Uncharacterized protein		ubiquitin-specific protease 16	10
27	floral meristem determinacy			9	pectate lyase activity					16	CMAS		23	Ubiquitin-specific protease family C19-related protein		UBX domain-containing protein	10
27	epidermis development			9	N,N-dimethylaniline monooxygenase activity					16	CIA30		23	Ubiquitin-conjugating enzyme family protein		Vacuolar import/degradation, Vid27-related protein	10
27	DNA dealkylation involved in DNA repair			9	nitrile hydratase activity					16	Choline_kinase		23	tubby like protein 10		Voltage-gated chloride channel family protein	10
27	circumnutation			9	methylglutaconyl-CoA hydratase activity					16	CDC50		23	SNF1 kinase homolog 10		WRKY DNA-binding protein 46	10
27	cellular protein localization			9	methionine synthase activity					16	CAF1		23	serine carboxypeptidase-like 51		6-phosphogluconolactonase 1	9
27	anatomical structure morphogenesis			9	malate dehydrogenase (oxaloacetate-decarboxylating) (NADP+) activity					16	Asparaginase_2		23	Secretory carrier membrane protein (SCAMP) family protein		Acyl-CoA thioesterase family protein	9
26	xenobiotic metabolic process			9	L-serine ammonia-lyase activity					16	Asn_synthase		23	secE/sec61-gamma protein transport protein		Adaptin ear-binding coat-associated protein 1 NECAP-1	9
26	thigmotropism			9	linoleate 9S-lipoxygenase activity					16	Alpha_L_fucos		23	SCAMP family protein		AGC (cAMP-dependent, cGMP-dependent and protein kinase C) kinase family protein	9
26	sulfolipid biosynthetic process			9	limit dextrinase activity					16	Aha1_N		23	RNApolymerase sigma-subunit C		alanine aminotransferase 2	9
26	secondary growth			9	L-3-cyanoalanine synthase activity					16	ACOX		23	RNA-binding CRS1 / YhbY (CRM) domain-containing protein		Alpha amylase family protein	9
26	regulation of defense response to bacterium			9	indole-3-acetonitrile nitrilase activity					16	Abi		23	RINT-1 / TIP-1 family		Amino acid dehydrogenase family protein	9
26	potassium ion transmembrane transport			9	hydroxyacylglutathione hydrolase activity					16	AA_permease_C		23	Protein of unknown function (DUF620)		arogenate dehydratase 6	9
26	positive regulation of embryonic development			9	Hsp90 protein binding					15	tRNA-synt_2c		23	PRLI-interacting factor, putative		ATP/GTP-binding protein family	9
26	phytol metabolic process			9	GMP synthase (glutamine-hydrolyzing) activity					15	tRNA-synt_1_2		23	PAS/LOV protein B		ATPase family associated with various cellular activities (AAA)	9
26	phospholipid metabolic process			9	glyceraldehyde-3-phosphate dehydrogenase (NAD+) (phosphorylating) activity					15	Thioredoxin_8		23	nuclear RNA polymerase C2		ATPases;nucleotide binding;ATP binding;nucleoside-triphosphatases;transcription factor binding	9
26	pentose-phosphate shunt, oxidative branch			9	glutamate binding					15	Suf		23	nuclear matrix protein-related		autoinhibited Ca(2+)-ATPase 9	9
26	nucleus organization			9	formyltetrahydrofolate deformylase activity					15	Sec20		23	MIF4G domain-containing protein / MA3 domain-containing protein		autoinhibited Ca(2+)-ATPase, isoform 4	9
26	negative regulation of plant-type hypersensitive response			9	endochitinase activity					15	SBF		23	lipoxygenase 1		Bax inhibitor-1 family protein	9
26	negative regulation of gene expression, epigenetic			9	D-serine ammonia-lyase activity					15	SAGA-Tad1		23	L-galactono-1,4-lactone dehydrogenase		beta galactosidase 1	9
26	negative regulation of autophagy			9	DNA-3-methyladenine glycosylase activity					15	RNase_E_G		23	ketose-bisphosphate aldolase class-II family protein		beta-1,4-N-acetylglucosaminyltransferase family protein	9
26	glycerol catabolic process			9	cyanoalanine nitrilase activity					15	RNA_pol_Rpb4		23	inosine-uridine preferring nucleoside hydrolase family protein		Calcium-dependent protein kinase family protein	9
26	fatty acid transport			9	copper chaperone activity					15	Ricin_B_lectin		23	Hyaluronan / mRNA binding family		carbon/nitrogen insensitive 1	9
26	acetyl-CoA biosynthetic process			9	choline kinase activity					15	Ribosomal_L6		23	hAT transposon superfamily		carboxypeptidase D, putative	9
25	sulfate assimilation			9	carbon-monoxide oxygenase activity					15	Ribosomal_L18e		23	glutamine synthase clone R1		catalase 2	9
25	sterol metabolic process			9	carbamoyl-phosphate synthase (glutamine-hydrolyzing) activity					15	RHD3		23	Gibberellin-regulated family protein		cationic amino acid transporter 9	9
25	shade avoidance			9	calcium ion transmembrane transporter activity					15	RelA_SpoT		23	fructokinase-like 1		chloroplast signal recognition particle 54 kDa subunit	9
25	root hair cell development			9	arsenite transmembrane transporter activity					15	Ran_BP1		23	FKBP-type peptidyl-prolyl cis-trans isomerase family protein		clathrin adaptor complexes medium subunit family protein	9
25	RNA metabolic process			9	anion transmembrane transporter activity					15	Rad21_Rec8		23	Dormancy/auxin associated family protein		cullin-associated and neddylation dissociated	9
25	response to pH			9	amino-terminal vacuolar sorting propeptide binding					15	Pyr_redox		23	diacylglycerol acyltransferase family		Cupredoxin superfamily protein	9
25	regulation of transport			9	ADP binding					15	Prefoldin		23	cytochrome BC1 synthesis		CYCLIN D1;1	9
25	regulation of abscisic acid biosynthetic process			9	8-methylthiopropyl glucosinolate S-oxygenase activity					15	PPTA		23	Cytochrome b561/ferric reductase transmembrane protein family		cytidinediphosphate diacylglycerol synthase 4	9
25	protein monoubiquitination			9	5-methyltetrahydropteroyltriglutamate-homocysteine S-methyltransferase activity					15	PGM_PMM_II		23	CVP2 like 1		cytochrome P450, family 704, subfamily A, polypeptide 2	9
25	porphyrin-containing compound biosynthetic process			9	3-deoxy-7-phosphoheptulonate synthase activity					15	PEPcase		23	Class II aminoacyl-tRNA and biotin synthetases superfamily protein		cytochrome P450, family 72, subfamily A, polypeptide 14	9
25	L-phenylalanine biosynthetic process			9	3-cyanoalanine hydratase activity					15	PDR_assoc		23	Cellulose-synthase-like C12		cytochrome P450, family 89, subfamily A, polypeptide 3	9
25	fatty acid elongation			9	2'-deoxymugineic-acid 2'-dioxygenase activity					15	NOSIC		23	B-block binding subunit of TFIIIC		cytochrome P450, family 94, subfamily D, polypeptide 2	9
25	double-strand break repair via synthesis-dependent strand annealing			8	zinc ion transmembrane transporter activity					15	NOP5NT		23	Aluminium induced protein with YGL and LRDR motifs		D-3-phosphoglycerate dehydrogenase	9
25	copper ion transport			8	uridylate kinase activity					15	Noc2		23	alcohol dehydrogenase 1		D-aminoacid aminotransferase-like PLP-dependent enzymes superfamily protein	9
25	circadian regulation of calcium ion oscillation			8	U2 snRNA binding					15	Ndr		23	Alba DNA/RNA-binding protein		DEK domain-containing chromatin associated protein	9
25	cellular response to sucrose starvation			8	U1 snRNA binding					15	MOSC_N		23	adenosylmethionine-8-amino-7-oxononanoate transaminases		delta1-pyrroline-5-carboxylate synthase 1	9
25	base-excision repair			8	tryptophan synthase activity					15	MFS_2		23	aconitase 3		disease resistance protein (TIR-NBS-LRR class)	9
25	anion homeostasis			8	trans-cinnamate 4-monooxygenase activity					15	Methyltransf_31		22	VIRE2 interacting protein 2		Disease resistance protein (TIR-NBS-LRR class) family	9
25	amyloplast organization			8	TBP-class protein binding					15	MAD		22	villin 2		DNA-binding storekeeper protein-related transcriptional regulator	9
24	zinc ion transport			8	sucrose alpha-glucosidase activity					15	Lactamase_B		22	UDP-glucosyl transferase 85A2		Domain of unknown function (DUF1726) ;Putative ATPase (DUF699)	9
24	xenobiotic catabolic process			8	sinapoyltransferase activity					15	Herpes_Helicase		22	Ubiquitin carboxyl-terminal hydrolase-related protein		Drought-responsive family protein	9
24	stigma development			8	serine-pyruvate transaminase activity					15	Glyco_hydro_47		22	T-complex protein 11		E2F target gene 1	9
24	seed coat development			8	serine-glyoxylate transaminase activity					15	GASA		22	TBP-associated factor 8		E3 ubiquitin ligase SCF complex subunit SKP1/ASK1 family protein	9
24	response to calcium ion			8	rRNA methyltransferase activity					15	FYRN		22	sulfate transporter 1;2		EF hand calcium-binding protein family	9
24	regulation of raffinose biosynthetic process			8	Rab GTPase binding					15	FYRC		22	sterol-4alpha-methyl oxidase 1-1		Emsy N Terminus (ENT)/ plant Tudor-like domains-containing protein	9
24	regulation of inositol biosynthetic process			8	proton-transporting ATPase activity, rotational mechanism					15	FF		22	Spo11/DNA topoisomerase VI, subunit A protein		endoxyloglucan transferase A3	9
24	purine nucleobase biosynthetic process			8	protein tyrosine phosphatase activity					15	Fer4_15		22	SIGNAL PEPTIDE PEPTIDASE-LIKE 1		EPS15 homology domain 1	9
24	protein processing			8	protein N-acetylglucosaminyltransferase activity					15	E2F_TDP		22	signal peptide peptidase		Fasciclin-like arabinogalactan family protein	9
24	protein export from nucleus			8	protein kinase regulator activity					15	Dus		22	SEC14 cytosolic factor family protein / phosphoglyceride transfer family protein		fatty acid desaturase 8	9
24	photosystem I stabilization			8	protein kinase C inhibitor activity					15	DUF914		22	RNase H family protein		fatty acid reductase 1	9
24	phosphoenolpyruvate transport			8	protein kinase C binding					15	DUF620		22	Ribosomal RNA processing Brix domain protein		formin homology 1	9
24	pathogenesis			8	protein binding involved in protein folding					15	DUF605		22	Ribosomal protein L7Ae/L30e/S12e/Gadd45 family protein		galacturonosyltransferase 9	9
24	negative regulation of flavonoid biosynthetic process			8	proline dehydrogenase activity					15	DUF1997		22	Rab5-interacting family protein		gibberellin 2-oxidase 8	9
24	jasmonic acid and ethylene-dependent systemic resistance, ethylene mediated signaling pathway			8	prephenate dehydrogenase (NADP+) activity					15	DUF1712		22	Protein of unknown function (DUF1997)		glucuronidase 3	9
24	histidyl-tRNA aminoacylation			8	polynucleotide adenylyltransferase activity					15	DUF1666		22	Protein of unknown function (DUF1666)		glutathione S-transferase THETA 3	9
24	Golgi to vacuole transport			8	plus-end-directed microtubule motor activity					15	DNA_gyraseA_C		22	protein arginine methyltransferase 6		GRAM domain-containing protein / ABA-responsive protein-related	9
24	fruit morphogenesis			8	phosphoribulokinase activity					15	CRAL_TRIO_2		22	proline extensin-like receptor kinase 1		histone mono-ubiquitination 1	9
24	cutin transport			8	phenylcoumaran benzylic ether reductase activity					15	ClpB_D2-small		22	Prefoldin chaperone subunit family protein		HOPZ-ACTIVATED RESISTANCE 1	9
24	cortical cytoskeleton organization			8	peptidoglycan binding					15	Clat_adaptor_s		22	plastid-encoded CLP P		Hydrolase-like protein family	9
24	cellular response to unfolded protein			8	peptide binding					15	CBM_48		22	Phosphatidylinositol 3- and 4-kinase family protein with FAT domain		indeterminate(ID)-domain 7	9
24	adenosine catabolic process			8	O-malonyltransferase activity					15	CBM_20		22	peptide transporter 3		inositol transporter 2	9
23	response to herbivore			8	monovalent cation:hydrogen antiporter activity					15	Beta_elim_lyase		22	P450 reductase 2		isocitrate dehydrogenase 1	9
23	regulation of jasmonic acid mediated signaling pathway			8	minus-end-directed microtubule motor activity					15	ARID		22	nucleic acid binding;sequence-specific DNA binding transcription factors;zinc ion binding		L-Aspartase-like family protein	9
23	protein homooligomerization			8	luteolin O-methyltransferase activity					15	APH		22	nuclear RNA polymerase C1		Lycopene beta/epsilon cyclase protein	9
23	proline biosynthetic process			8	ketoreductase activity					15	AhpC-TSA		22	nuclear RNA polymerase A2		Lysyl-tRNA synthetase, class II	9
23	phragmoplast assembly			8	isocitrate dehydrogenase (NADP+) activity					15	Acid_phosphat_B		22	HVA22 homologue A		Malectin/receptor-like protein kinase family protein	9
23	negative regulation of iron ion transport			8	inositol-1,3,4-trisphosphate 6-kinase activity					15	AAA_31		22	HIT-type Zinc finger family protein		methyl-CPG-binding domain protein 13	9
23	farnesyl diphosphate metabolic process			8	hydroxymethylglutaryl-CoA synthase activity					15	5_3_exonuc_N		22	GTP-binding family protein		mitogen-activated protein kinase kinase kinase 3	9
23	endosome organization			8	GTPase inhibitor activity					15	2-oxoacid_dh		22	glutathione S-transferase THETA 1		MUTL-homologue 1	9
23	embryo development ending in birth or egg hatching			8	GTPase binding					14	XS		22	glucan synthase-like 5		myb domain protein 33	9
23	D-galacturonate metabolic process			8	glycine dehydrogenase (decarboxylating) activity					14	Tubulin_C		22	GATA transcription factor 6		myb domain protein 86	9
23	cellular response to ethylene stimulus			8	fucose-1-phosphate guanylyltransferase activity					14	TIP49		22	GATA transcription factor 23		myosin 2	9
23	cellular copper ion homeostasis			8	fucokinase activity					14	SWIRM		22	galacturonosyltransferase 4		NAC (No Apical Meristem) domain transcriptional regulator superfamily protein	9
23	arsenite transport			8	FMN reductase activity					14	SUV3_C		22	FORMS APLOID AND BINUCLEATE CELLS 1C		NAC domain containing protein 1	9
22	tRNA 3'-end processing			8	ferulate 5-hydroxylase activity					14	RWP-RK		22	Forkhead-associated (FHA) domain-containing protein		NF-X-like 1	9
22	skotomorphogenesis			8	ferredoxin hydrogenase activity					14	Rubis-subs-bind		22	exocyst subunit exo70 family protein B1		N-terminal nucleophile aminohydrolases (Ntn hydrolases) superfamily protein	9
22	singlet oxygen-mediated programmed cell death			8	enoyl-[acyl-carrier-protein					14	RSN1_TM		22	Essential protein Yae1, N-terminal		PDI-like 1-6	9
22	protein targeting to peroxisome			8	enone reductase activity					14	Ribosomal_S17		22	Endonuclease/exonuclease/phosphatase family protein		peptidoglycan-binding LysM domain-containing protein	9
22	protein import into chloroplast thylakoid membrane			8	electron transporter, transferring electrons within the cyclic electron transport pathway of photosynthesis activity					14	Pex2_Pex12		22	DRE-binding protein 2A		phytochrome-associated protein 1	9
22	phosphorelay signal transduction system			8	DNA (6-4) photolyase activity					14	PAP_RNA-bind		22	DOMON domain-containing protein / dopamine beta-monooxygenase N-terminal domain-containing protein		Protease-associated (PA) RING/U-box zinc finger family protein	9
22	phosphatidylcholine biosynthetic process			8	chlorophyll(ide) b reductase activity					14	PaO		22	Dihydroxyacetone kinase		Protein of unknown function (DUF 3339)	9
22	nematode larval development			8	chlorophyllase activity					14	NAGLU		22	diacylglycerol kinase1		Protein of unknown function (DUF1645)	9
22	negative regulation of microtubule depolymerization			8	channel regulator activity					14	NADPH_Ox		22	cytochrome P450, family 72, subfamily A, polypeptide 15		Protein of unknown function (DUF3411)	9
22	mRNA cleavage			8	ceramidase activity					14	Myosin_N		22	Cysteine/Histidine-rich C1 domain family protein		pyruvate orthophosphate dikinase	9
22	microsporocyte differentiation			8	carboxy-lyase activity					14	Mpv17_PMP22		22	chromatin remodeling factor CHD3 (PICKLE)		RAP	9
22	lignin metabolic process			8	beta-sitosterol UDP-glucosyltransferase activity					14	LUC7		22	cellulose synthase A2		receptor lectin kinase	9
22	glutathione transport			8	APG8 activating enzyme activity					14	LRAT		22	cation-chloride co-transporter 1		receptor-like protein kinase 2	9
22	fruit dehiscence			8	ADP-ribose diphosphatase activity					14	KOW		22	Carbohydrate-binding X8 domain superfamily protein		scarecrow-like 3	9
22	chaperone-mediated protein complex assembly			8	adenosine kinase activity					14	HTH_Tnp_Tc3_2		22	BR-signaling kinase 1		secretion-associated RAS super family 2	9
22	cellular response to nitric oxide			8	acyl-CoA dehydrogenase activity					14	Hexokinase_1		22	BRI1 suppressor 1 (BSU1)-like 3		serine carboxypeptidase-like 19	9
22	abscisic acid metabolic process			8	acetoacetyl-CoA reductase activity					14	Helicase_C_4		22	beta-galactosidase 8		SEUSS transcriptional co-regulator	9
21	tRNA wobble uridine modification			8	5-oxoprolinase (ATP-hydrolyzing) activity					14	Glyco_trans_2_3		22	BAK1-interacting receptor-like kinase 1		SHK1 binding protein 1	9
21	sesquiterpene biosynthetic process			8	3-hydroxyacyl-[acyl-carrier-protein					14	Glyco_hydro_32N		22	BAH domain ;TFIIS helical bundle-like domain		SHV3-like 5	9
21	salicylic acid catabolic process			8	2-phytyl-1,4-naphthoquinone methyltransferase activity					14	GLTP		22	ATP-citrate lyase A-3		single-stranded DNA endonuclease family protein	9
21	retrograde vesicle-mediated transport, Golgi to ER			8	1,4-dihydroxy-2-naphthoyl-CoA synthase activity					14	G6PD_N		22	ATPase family associated with various cellular activities (AAA)		SNF2 domain-containing protein / helicase domain-containing protein	9
21	response to radiation			7	UDP-glucose 4,6-dehydratase activity					14	G6PD_C		22	Armadillo/beta-catenin-like repeat ; C2 calcium/lipid-binding domain (CaLB) protein		somatic embryogenesis receptor-like kinase 1	9
21	release of seed from dormancy			7	triose-phosphate isomerase activity					14	FtsZ_C		22	arabinose kinase		sphere organelles protein-related	9
21	regulation of salicylic acid metabolic process			7	trehalase activity					14	ER_lumen_recept		22	aminophospholipid ATPase 1		starch synthase 4	9
21	purine ribonucleotide biosynthetic process			7	thymidylate synthase activity					14	Eaf7		22	alpha-L-fucosidase 1		STRUBBELIG-receptor family 6	9
21	positive regulation of response to DNA damage stimulus			7	threonine synthase activity					14	DUF663		22	AGAMOUS-like 62		structural molecules	9
21	positive regulation of defense response			7	thiosulfate sulfurtransferase activity					14	DUF616		22	AGAMOUS-like 26		sulfate transmembrane transporters	9
21	positive regulation of cell growth			7	telomeric DNA binding					14	DUF608		22	adenylate kinase 1		SWIB/MDM2 domain superfamily protein	9
21	photoinhibition			7	structural constituent of chromatin					14	DUF3754		22	ABC-2 and Plant PDR ABC-type transporter family protein		titan9	9
21	pectin biosynthetic process			7	steroid binding					14	DUF3633		22	60S acidic ribosomal protein family		Topoisomerase II-associated protein PAT1	9
21	organ formation			7	silicate transmembrane transporter activity					14	DUF2450		21	zinc finger protein 1		transcription activators	9
21	N-glycan processing			7	serine-tRNA ligase activity					14	DUF21		21	Zim17-type zinc finger protein		transferases, transferring acyl groups	9
21	NAD transport			7	sequence-specific DNA binding RNA polymerase II transcription factor activity					14	DUF1421		21	Vps51/Vps67 family (components of vesicular transport) protein		translocon at the outer envelope membrane of chloroplasts 159	9
21	multicellular organismal water homeostasis			7	selenium binding					14	DOMON		21	ureide permease 2		transmembrane nine 1	9
21	misfolded or incompletely synthesized protein catabolic process			7	sedoheptulose-7-phosphate:D-glyceraldehyde-3-phosphate glyceronetransferase activity					14	DNMT1-RFD		21	Uncharacterized conserved protein (DUF2358)		TRICHOME BIREFRINGENCE-LIKE 19	9
21	methylglyoxal catabolic process			7	scopoletin glucosyltransferase activity					14	DnaJ_CXXCXGXG		21	ubiquitin protein ligase 5		trithorax-like protein 2	9
21	malate transmembrane transport			7	saccharopine dehydrogenase (NADP+, L-lysine-forming) activity					14	DcpS_C		21	tRNA synthetase beta subunit family protein		tRNAse Z1	9
21	L-methionine salvage from methylthioadenosine			7	saccharopine dehydrogenase activity					14	CYSTM		21	trehalose-phosphatase/synthase 7		type one protein phosphatase 1	9
21	lignin catabolic process			7	RNA polymerase II transcription cofactor activity					14	Cupin_8		21	Translation initiation factor SUI1 family protein		Ubiquitin carboxyl-terminal hydrolase family protein	9
21	lagging strand elongation			7	Rab GTPase activator activity					14	CBM_4_9		21	transferases;folic acid binding		ubiquitin family protein	9
21	jasmonic acid and ethylene-dependent systemic resistance			7	quinone binding					14	CBM_25		21	thiamin pyrophosphokinase1		Ubiquitin-specific protease family C19-related protein	9
21	induced systemic resistance, jasmonic acid mediated signaling pathway			7	protein tyrosine kinase activity					14	BURP		21	Thiamine pyrophosphate dependent pyruvate decarboxylase family protein		UDP-glucose:glycoprotein glucosyltransferases;transferases, transferring hexosyl groups;transferases, transferring glycosyl groups	9
21	immune response			7	protein phosphorylated amino acid binding					14	BAG		21	STRUBBELIG-receptor family 7		UDP-xylose synthase 4	9
21	histone monoubiquitination			7	protein phosphatase 2A binding					14	ATP-synt_ab_C		21	SIT4 phosphatase-associated family protein		vascular plant one zinc finger protein	9
21	glycerol-3-phosphate metabolic process			7	protein domain specific binding					14	Asp_protease_2		21	SEUSS transcriptional co-regulator		wall associated kinase 5	9
21	cuticle hydrocarbon biosynthetic process			7	poly(G) RNA binding					14	Acyl-ACP_TE		21	serine-rich protein-related		WRKY DNA-binding protein 38	9
21	chloride ion homeostasis			7	poly(A)-specific ribonuclease activity					14	AA_permease		21	Serine protease inhibitor, potato inhibitor I-type family protein		xyloglucan endotransglucosylase/hydrolase 32	9
21	cell-cell adhesion			7	oxidoreductase activity, acting on the aldehyde or oxo group of donors, NAD or NADP as acceptor					14	2003-03-14		21	RNAse E/G-like		xylulose kinase-1	9
21	carotene catabolic process			7	O-acetyltransferase activity					13	zf-UBP		21	Ribosomal protein L14p/L23e family protein		zinc finger protein-related	9
21	carotene biosynthetic process			7	N4-(beta-N-acetylglucosaminyl)-L-asparaginase activity					13	zf-GRF		21	Rhamnogalacturonate lyase family protein		12-oxophytodienoate reductase 1	8
21	anthocyanin-containing compound metabolic process			7	monodehydroascorbate reductase (NADH) activity					13	VHP		21	response regulator 12		26S proteasome, regulatory subunit Rpn7;Proteasome component (PCI) domain	8
20	UMP salvage			7	metallochaperone activity					13	UBA_e1_thiolCys		21	respiratory burst oxidase homolog B		3-oxo-5-alpha-steroid 4-dehydrogenase family protein	8
20	spliceosomal complex assembly			7	manganese:hydrogen antiporter activity					13	TRAPPC9-Trs120		21	RELA/SPOT homolog 1		ABC1 family protein	8
20	short-day photoperiodism			7	magnesium chelatase activity					13	TPP_enzyme_N		21	receptor-like kinase 902		acyl-activating enzyme 14	8
20	salicin transport			7	lactate dehydrogenase activity					13	TFIIB		21	Ran BP2/NZF zinc finger-like superfamily protein		acyl-CoA dehydrogenase-related	8
20	regulation of trichome morphogenesis			7	jasmonoyl-isoleucine-12-hydroxylase activity					13	Spermine_synth		21	pyruvate dehydrogenase kinase		acyl-CoA oxidase 3	8
20	procambium histogenesis			7	jasmonate O-methyltransferase activity					13	Sod_Cu		21	Putative endonuclease or glycosyl hydrolase		agenet domain-containing protein	8
20	phosphorus metabolic process			7	isopentenyl-diphosphate delta-isomerase activity					13	SMC_N		21	Protein of unknown function (DUF569)		Aha1 domain-containing protein	8
20	nuclear-transcribed mRNA catabolic process, exonucleolytic			7	homocysteine S-methyltransferase activity					13	Sina		21	Protein of unknown function (DUF177)		Alcohol dehydrogenase transcription factor Myb/SANT-like family protein	8
20	monopolar cell growth			7	histone acetyl-lysine binding					13	SANTA		21	Protein of unknown function (DUF1005)		alfin-like 5	8
20	mitochondrial fission			7	heat shock protein binding					13	SAC3_GANP		21	polypyrimidine tract-binding protein 1		allantoate amidohydrolase	8
20	maltose transport			7	guanylate kinase activity					13	rRNA_proc-arch		21	Polynucleotide adenylyltransferase family protein		alpha-amylase-like 3	8
20	L-serine metabolic process			7	GTP cyclohydrolase I activity					13	RNA_pol_Rpb1_4		21	Polymerase/histidinol phosphatase-like		aminoalcoholphosphotransferase 1	8
20	inductive cell-cell signaling			7	glutaminyl-peptide cyclotransferase activity					13	REF		21	plant VAP homolog 12		anaphase-promoting complex/cyclosome 2	8
20	indole glucosinolate catabolic process			7	glutamine-tRNA ligase activity					13	PTEN_C2		21	phytochrome-associated protein 1		anthranilate synthase 2	8
20	histone H3-K36 methylation			7	glutamate-prephenate aminotransferase activity					13	PSK		21	phosphatidyl inositol monophosphate 5 kinase 4		apyrase 1	8
20	guard cell morphogenesis			7	geranyltranstransferase activity					13	PsbX		21	oligopeptide transporter 7		asparagine synthetase 2	8
20	G-protein coupled receptor signaling pathway			7	geranylgeranyl reductase activity					13	PsbP		21	NSP-interacting kinase 1		ATP-dependent RNA helicase, putative	8
20	glyoxylate cycle			7	galactinol-raffinose galactosyltransferase activity					13	PRMT5		21	N-acetylglucosaminyl transferase component family protein / Gpi1 family protein		autoinhibited Ca2+ -ATPase, isoform 8	8
20	glucose homeostasis			7	FMN binding					13	potato_inhibit		21	myb family transcription factor		auxin response factor 1	8
20	entrainment of circadian clock			7	enzyme regulator activity					13	PMI_typeI		21	Leucine-rich repeat family protein		Auxin-responsive family protein	8
20	DNA methylation on cytosine within a CG sequence			7	endodeoxyribonuclease activity					13	Peptidase_M50		21	LEM3 (ligand-effect modulator 3) family protein / CDC50 family protein		beta glucosidase 13	8
20	DNA damage checkpoint			7	dihydropteroate synthase activity					13	Peptidase_C78		21	Insulinase (Peptidase family M16) protein		beta-amylase 1	8
20	detection of gravity			7	dihydrofolate reductase activity					13	PD40		21	indeterminate(ID)-domain 7		beta-hydroxylase 1	8
20	cysteinyl-tRNA aminoacylation			7	DEAD/H-box RNA helicase binding					13	PBD		21	HPT phosphotransmitter 4		branched-chain amino acid aminotransferase 5 / branched-chain amino acid transaminase 5 (BCAT5)	8
20	cotyledon morphogenesis			7	cytosine C-5 DNA demethylase activity					13	NT5C		21	homolog of yeast CDT1 A		carbamoyl phosphate synthetase B	8
20	citrate metabolic process			7	coniferyl-aldehyde dehydrogenase activity					13	Nop		21	Homeodomain-like protein with RING/FYVE/PHD-type zinc finger domain		cell cycle checkpoint control protein family	8
20	cellular response to nitrogen levels			7	chorismate mutase activity					13	NAP		21	HEAT repeat ;HECT-domain (ubiquitin-transferase)		chromatin remodeling 38	8
20	cellular response to jasmonic acid stimulus			7	chlorophyllide a oxygenase [overall					13	NAD_binding_4		21	H(+)-ATPase 7		cinnamate-4-hydroxylase	8
20	cellular response to high light intensity			7	CDP-diacylglycerol-serine O-phosphatidyltransferase activity					13	Malic_M		21	HAD superfamily, subfamily IIIB acid phosphatase		Copine (Calcium-dependent phospholipid-binding protein) family	8
20	cell plate formation involved in plant-type cell wall biogenesis			7	cation binding					13	malic		21	GTP binding		cryptochrome 1	8
20	cadinene biosynthetic process			7	carotenoid isomerase activity					13	Macro		21	expansin B4		CTC-interacting domain 8	8
20	butyrate metabolic process			7	beta-N-acetylglucosaminidase activity					13	LisH		21	ethylene induced calmodulin binding protein		C-terminal domain phosphatase-like 1	8
20	brassinosteroid metabolic process			7	aspartate-prephenate aminotransferase activity					13	Kelch_2		21	Endoplasmic reticulum vesicle transporter protein		cysteine-rich RLK (RECEPTOR-like protein kinase) 39	8
20	brassinosteroid homeostasis			7	aminoacylase activity					13	GMC_oxred_N		21	Dynamin related protein 5A		cytochrome P450, family 72, subfamily A, polypeptide 15	8
20	aspartate family amino acid biosynthetic process			7	alpha-tubulin binding					13	Glyco_hydro_79n		21	CRINKLY4 related 3		cytochrome P450, family 98, subfamily A, polypeptide 3	8
19	transcription initiation from RNA polymerase II promoter			7	alpha,alpha-trehalase activity					13	Glyco_hydro_18		21	chromatin remodeling 4		DDB1-CUL4 associated factor 1	8
19	thiamine biosynthetic process			7	allene oxide synthase activity					13	GDI		21	CBS domain-containing protein with a domain of unknown function (DUF21)		defective in meristem silencing 3	8
19	root system development			7	5-formyltetrahydrofolate cyclo-ligase activity					13	GAF		21	Calmodulin-binding transcription activator protein with CG-1 and Ankyrin domains		Deoxyxylulose-5-phosphate synthase	8
19	response to L-glutamate			7	4-hydroxy-tetrahydrodipicolinate reductase					13	ENTH		21	basic leucine-zipper 44		diacylglycerol acyltransferase family	8
19	response to growth hormone stimulus			7	4-alpha-glucanotransferase activity					13	EMP24_GP25L		21	ATP binding cassette subfamily B4		DNA polymerase lambda (POLL)	8
19	regulation of root development			7	3'-tyrosyl-DNA phosphodiesterase activity					13	DXP_synthase_N		21	Arabidopsis Inositol phosphorylceramide synthase 1		double-stranded RNA binding protein-related / DsRBD protein-related	8
19	protein glutathionylation			7	2 iron, 2 sulfur cluster binding					13	DUF674		21	ARABIDILLO-1		dynamin-related protein 3A	8
19	protein ADP-ribosylation			7	2-amino-4-hydroxy-6-hydroxymethyldihydropteridine diphosphokinase activity					13	DUF4308		20	zinc ion binding;DNA binding;helicases;ATP binding;nucleic acid binding		early-responsive to dehydration stress protein (ERD4)	8
19	positive regulation of programmed cell death			7	1,4-alpha-glucan branching enzyme activity					13	DUF3506		20	zinc finger (CCCH-type) family protein		EID1-like 3	8
19	positive regulation of meiotic cell cycle			7	(1->3)-beta-D-glucan binding					13	DUF3223		20	UDP-galactose transporter 6		endonuclease 2	8
19	positive regulation of gibberellic acid mediated signaling pathway			6	ureidoglycolate hydrolase activity					13	DUF1296		20	ubiquitin-specific protease 12		Enoyl-CoA hydratase/isomerase family	8
19	photosynthetic acclimation			6	ureidoglycine aminohydrolase activity					13	DNA_pol_B		20	Transmembrane Fragile-X-F-associated protein		exocyst subunit exo70 family protein E1	8
19	phosphatidic acid metabolic process			6	UFM1 conjugating enzyme activity					13	DIE2_ALG10		20	tobamovirus multiplication protein 3		expansin-like A1	8
19	nucleobase-containing compound metabolic process			6	ubiquitin conjugating enzyme binding					13	DHquinase_I		20	thioredoxin M-type 4		EXS (ERD1/XPR1/SYG1) family protein	8
19	nitric oxide biosynthetic process			6	tRNA methyltransferase activity					13	DAHP_synth_2		20	Target of Myb protein 1		Fes1A	8
19	negative regulation of ethylene biosynthetic process			6	tRNA adenylyltransferase activity					13	Cu_amine_oxid		20	SWITCH/sucrose nonfermenting 3C		galacturonosyltransferase 14	8
19	negative regulation of abscisic acid biosynthetic process			6	translation repressor activity					13	CPSase_L_D2		20	SPA1-related 4		GATA transcription factor 5	8
19	mitotic chromosome condensation			6	transition metal ion binding					13	CLASP_N		20	sodium hydrogen exchanger 2		glutamate receptor 3.3	8
19	meiotic DNA double-strand break processing			6	succinate transmembrane transporter activity					13	CK_II_beta		20	SecY protein transport family protein		Glutamyl/glutaminyl-tRNA synthetase, class Ic	8
19	malate metabolic process			6	squalene monooxygenase activity					13	CG-1		20	Rubredoxin-like superfamily protein		glutathione S-transferase (class zeta) 2	8
19	maintenance of root meristem identity			6	sphingosine transmembrane transporter activity					13	Cauli_VI		20	RNA binding;RNA binding		GMP synthase (glutamine-hydrolyzing), putative / glutamine amidotransferase, putative	8
19	locomotion			6	snoRNA binding					13	Carboxyl_trans		20	Ribosomal protein L35Ae family protein		Golgi-localized GRIP domain-containing protein	8
19	L-arginine import			6	(S)-limonene 3-monooxygenase activity					13	C4dic_mal_tran		20	ribonucleotide reductase 1		GRAM domain family protein	8
19	homologous chromosome segregation			6	RNA binding transcription antitermination factor activity					13	Bgal_small_N		20	quiescin-sulfhydryl oxidase 2		Guanylate-binding family protein	8
19	glutamyl-tRNA aminoacylation			6	pyridoxamine-phosphate oxidase activity					13	Bac_surface_Ag		20	pyrophosphorylase 4		heat shock protein 101	8
19	cellular heat acclimation			6	protein tyrosine phosphatase activity, metal-dependent					13	Auxin_canalis		20	purine permease 11		HhH-GPD base excision DNA repair family protein	8
19	carbohydrate transport			6	protein complex binding					13	ATP-synt_C		20	protein phosphatase 2A-3		homeobox from Arabidopsis thaliana	8
19	callose deposition in phloem sieve plate			6	procollagen-proline 4-dioxygenase activity					13	ATP-synt_ab_N		20	Protein of unknown function (DUF3527)		Homeobox-leucine zipper protein family	8
19	ATP synthesis coupled proton transport			6	phytochromobilin:ferredoxin oxidoreductase activity					13	A_thal_3526		20	phytosulfokin receptor 1		homolog of yeast sucrose nonfermenting 4	8
19	acidic amino acid transport			6	phosphoric ester hydrolase activity					13	AIG1		20	phytoene desaturase 3		HOPM interactor 7	8
18	xyloglucan biosynthetic process			6	phosphoribosylformylglycinamidine synthase activity					12	Zeta_toxin		20	phospholipid sterol acyl transferase 1		HSI2-like 1	8
18	very long-chain fatty acid biosynthetic process			6	phosphoribosylaminoimidazole carboxylase activity					12	XG_FTase		20	Peptidase family C54 protein		hydrolases, acting on ester bonds	8
18	vacuolar transport			6	phosphopantothenate--cysteine ligase activity					12	Vps5		20	pentatricopeptide (PPR) repeat-containing protein / CBS domain-containing protein		IQ-domain 32	8
18	tRNA splicing, via endonucleolytic cleavage and ligation			6	phospholipase activator activity					12	VARLMGL		20	Nucleoporin autopeptidase		ketose-bisphosphate aldolase class-II family protein	8
18	telomere maintenance via telomerase			6	phosphoglycolate phosphatase activity					12	Ubie_methyltran		20	nuclear factor Y, subunit B11		Ku80 family protein	8
18	sulfate transport			6	peptide-methionine (R)-S-oxide reductase activity					12	TPP_enzyme_C		20	MUTS-homologue 5		La protein 1	8
18	strigolactone biosynthetic process			6	oxygen transporter activity					12	TPMT		20	mitogen-activated protein kinase kinase kinase 3		L-fucokinase/GDP-L-fucose pyrophosphorylase	8
18	short-day photoperiodism, flowering			6	oxidoreductase activity, acting on CH-OH group of donors					12	Toprim		20	minichromosome maintenance (MCM2/3/5) family protein		lipase class 3 family protein	8
18	RNA catabolic process			6	omega peptidase activity					12	STT3		20	LMBR1-like membrane protein		long-chain acyl-CoA synthetase 6	8
18	ribosomal small subunit biogenesis			6	nucleobase-containing compound transmembrane transporter activity					12	Sod_Fe_C		20	lipoamide dehydrogenase 1		Long-chain fatty alcohol dehydrogenase family protein	8
18	response to singlet oxygen			6	NAD transporter activity					12	Smr		20	light-regulated zinc finger protein 1		Low temperature and salt responsive protein family	8
18	regulation of radial pattern formation			6	myricetin 3'-O-methyltransferase activity					12	SHS2_Rpb7-N		20	lecithin:cholesterol acyltransferase 3		Metallo-hydrolase/oxidoreductase superfamily protein	8
18	regulation of intracellular pH			6	methylammonium transmembrane transporter activity					12	Ribosomal_L7Ae		20	Lactate/malate dehydrogenase family protein		mitochondrial HSO70 2	8
18	regulation of development, heterochronic			6	mechanically-gated ion channel activity					12	Ribosomal_L35Ae		20	inositol-pentakisphosphate 2-kinase 1		Mog1/PsbP/DUF1795-like photosystem II reaction center PsbP family protein	8
18	primary miRNA processing			6	lysophosphatidic acid acyltransferase activity					12	Ribosomal_L1		20	inner membrane protein OXA1-like		myb domain protein 18	8
18	positive regulation of nuclear-transcribed mRNA poly(A) tail shortening			6	L-tryptophan:pyruvate aminotransferase activity					12	Rgp1		20	hydroxy methylglutaryl CoA reductase 1		myb domain protein 61	8
18	positive regulation of cellular response to phosphate starvation			6	L-tryptophan:2-oxoglutarate aminotransferase activity					12	Rft-1		20	homogentisate phytyltransferase 1		myb-like HTH transcriptional regulator family protein	8
18	pollen tube reception			6	L-gulono-1,4-lactone dehydrogenase activity					12	RF-1		20	Glycosyl hydrolase family 85		N-acetylglucosaminylphosphatidylinositol de-N-acetylase family protein	8
18	photosynthesis, dark reaction			6	lead ion binding					12	Rer1		20	glutathione S-transferase PHI 10		NAD-dependent malic enzyme 1	8
18	nucleotide-excision repair, DNA gap filling			6	L-aspartate oxidase activity					12	Rep_fac_C		20	GATA type zinc finger transcription factor family protein		NDH-dependent cyclic electron flow 1	8
18	nicotinate nucleotide salvage			6	insulin-like growth factor binding					12	Redoxin		20	formin homology5		neurochondrin family protein	8
18	myo-inositol transport			6	inositol trisphosphate phosphatase activity					12	PurA		20	F-box associated ubiquitination effector family protein		nicotinate/nicotinamide mononucleotide adenyltransferase	8
18	mitotic spindle organization			6	indole-3-acetic acid amido synthetase activity					12	PMSR		20	FAD-binding Berberine family protein		NmrA-like negative transcriptional regulator family protein	8
18	methotrexate transport			6	hydroxyisourate hydrolase activity					12	PigN		20	exportin 1A		Nucleotidyltransferase family protein	8
18	medium-chain fatty acid metabolic process			6	hydrolase activity, acting on acid anhydrides, in phosphorus-containing anhydrides					12	Phosphoesterase		20	exocyst subunit exo70 family protein A2		osmotin 34	8
18	maintenance of inflorescence meristem identity			6	Hsp70 protein binding					12	Peptidase_M14		20	ETO1-like 1		P-glycoprotein 11	8
18	long-chain fatty acid biosynthetic process			6	histone demethylase activity (H3-K4 specific)					12	Peptidase_C13		20	E3 ubiquitin ligase SCF complex subunit SKP1/ASK1 family protein		phloem protein 2-A13	8
18	iron ion transmembrane transport			6	guanosine-3',5'-bis(diphosphate) 3'-diphosphatase activity					12	PBP		20	dual specificity kinase 1		phosphatidyl inositol monophosphate 5 kinase	8
18	inosine catabolic process			6	glycoprotein 2-beta-D-xylosyltransferase activity					12	NusB		20	Domain of unknown function (DUF23)		phosphoenolpyruvate carboxylase 1	8
18	fruit ripening			6	glycerol-3-phosphate O-acyltransferase activity					12	Myb_DNA-bind_5		20	DNA-directed RNA polymerase II protein		phosphoinositide 4-kinase gamma 7	8
18	DNA ligation			6	glyceraldehyde-3-phosphate dehydrogenase (NADP+) (non-phosphorylating) activity					12	Methyltransf_10		20	cytochrome P450, family 71, subfamily B, polypeptide 34		Phosphorylase superfamily protein	8
18	detoxification of copper ion			6	GDP-Man:Man3GlcNAc2-PP-Dol alpha-1,2-mannosyltransferase activity					12	Med25_VWA		20	cytochrome c oxidase assembly protein CtaG / Cox11 family		phragmoplastin interacting protein 1	8
18	cytochrome complex assembly			6	galactonolactone dehydrogenase activity					12	MBD		20	Cystathionine beta-synthase (CBS) family protein		PIF / Ping-Pong family of plant transposases	8
18	cellular response to chitin			6	fructose 1,6-bisphosphate 1-phosphatase activity					12	MAM33		20	cyclophilin 38		Plant stearoyl-acyl-carrier-protein desaturase family protein	8
18	cell fate determination			6	ferric-chelate reductase activity					12	M20_dimer		20	Coproporphyrinogen III oxidase		plastid developmental protein DAG, putative	8
18	adventitious root development			6	farnesol dehydrogenase activity					12	Lyase_1		20	CONSTANS-like 5		plastid division2	8
17	tRNA aminoacylation			6	ethanolamine-phosphate cytidylyltransferase activity					12	LETM1		20	chromatin assembly factor-1 (FASCIATA1) (FAS1)		Polynucleotidyl transferase, ribonuclease H fold protein with HRDC domain	8
17	style development			6	diphthine synthase activity					12	KTI12		20	cell wall-associated kinase		polyribonucleotide nucleotidyltransferase, putative	8
17	sterol esterification			6	diaminohydroxyphosphoribosylaminopyrimidine deaminase activity					12	IspD		20	CCAAT-binding factor		proline transporter 1	8
17	sterol catabolic process			6	delta14-sterol reductase activity					12	Ion_trans_2		20	calmodulin-domain protein kinase 5		Protein of unknown function (DUF155)	8
17	signal peptide processing			6	D-alanine-D-alanine ligase activity					12	Homoserine_dh		20	calcium ATPase 2		Protein of unknown function (DUF579)	8
17	selenium compound metabolic process			6	cytochrome-b5 reductase activity, acting on NAD(P)H					12	HIT		20	BURP domain-containing protein		protein phosphatase 2A-3	8
17	regulation of seed maturation			6	cytidine deaminase activity					12	GTP_cyclohydroI		20	BTB/POZ/MATH-domains containing protein		putative endonuclease or glycosyl hydrolase with C2H2-type zinc finger domain	8
17	regulation of meiosis			6	cyclin-dependent protein kinase activating kinase activity					12	Glycolytic		20	BEL1-like homeodomain 1		receptor-like kinase 1	8
17	regulation of lignin biosynthetic process			6	cyclin binding					12	Glyco_hydro_20		20	basic chitinase		regulatory particle triple-A 1A	8
17	regulation of chromatin silencing			6	coenzyme F420 hydrogenase activity					12	Glucosamine_iso		20	ATPase, AAA-type, CDC48 protein		related to AP2 2	8
17	purine ribonucleoside monophosphate biosynthetic process			6	citrate (Si)-synthase activity					12	GATase_7		20	AMP deaminase, putative / myoadenylate deaminase, putative		related to AP2.7	8
17	positive regulation of rRNA processing			6	carbon-oxygen lyase activity, acting on phosphates					12	FPN1		20	amino acid permease 7		Ribosomal L18p/L5e family protein	8
17	positive regulation of nuclear-transcribed mRNA catabolic process, deadenylation-dependent decay			6	calcium-dependent ATPase activity					12	FA_desaturase		20	alpha-galactosidase 1		Ribosomal protein L10 family protein	8
17	positive regulation of mitotic cell cycle			6	caffeoyl-CoA O-methyltransferase activity					12	FAD_binding_6		20	acyl-activating enzyme 7		Ribosomal protein L1p/L10e family	8
17	phyllome development			6	borate efflux transmembrane transporter activity					12	efThoc1		20	3-oxo-5-alpha-steroid 4-dehydrogenase family protein		RING domain ligase2	8
17	photosynthetic electron transport in photosystem II			6	bis(5'-nucleosyl)-tetraphosphatase (asymmetrical) activity					12	EAP30		19	yeast YAK1-related gene 1		RNA binding	8
17	phospholipid translocation			6	beta-tubulin binding					12	DUF747		19	XB3 ortholog 2 in Arabidopsis thaliana		RNA-binding (RRM/RBD/RNP motifs) family protein with retrovirus zinc finger-like domain	8
17	negative regulation of retinoic acid receptor signaling pathway			6	aspartate-ammonia ligase activity					12	DUF677		19	uridine 5\'-monophosphate synthase / UMP synthase (PYRE-F) (UMPS)		RNA-binding CRS1 / YhbY (CRM) domain protein	8
17	negative regulation of intracellular estrogen receptor signaling pathway			6	asparagine-tRNA ligase activity					12	DUF59		19	UDP-glucose:glycoprotein glucosyltransferases;transferases, transferring hexosyl groups;transferases, transferring glycosyl groups		RNAligase	8
17	negative regulation of cytokinin mediated signaling pathway			6	arginase activity					12	DUF3441		19	UDP-D-glucose/UDP-D-galactose 4-epimerase 5		RNApolymerase sigma-subunit C	8
17	negative regulation of cell size			6	amygdalin beta-glucosidase activity					12	DUF2305		19	Ubiquitin system component Cue protein		RNase H family protein	8
17	manganese ion homeostasis			6	AMP-activated protein kinase activity					12	DUF1771		19	ubiquitin-specific protease 1		Sas10/U3 ribonucleoprotein (Utp) family protein	8
17	maintenance of meiotic sister chromatid cohesion			6	ammonia transmembrane transporter activity					12	DNA_pol_B_exo1		19	ubiquitin activating enzyme 2		SCARECROW-like 14	8
17	L-phenylalanine catabolic process			6	alternative oxidase activity					12	DNA_pol3_delta2		19	squamosa promoter binding protein-like 7		sec23/sec24 transport family protein	8
17	L-glutamate import			6	alpha-1,2-mannosyltransferase activity					12	Det1		19	somatic embryogenesis receptor-like kinase 1		seed imbibition 1	8
17	late endosome to vacuole transport			6	agmatinase activity					12	CytochromB561_N		19	sec7 domain-containing protein		senescence-associated gene 12	8
17	indolebutyric acid metabolic process			6	adenine phosphoribosyltransferase activity					12	CTD_bind		19	rotamase CYP 3		SGNH hydrolase-type esterase superfamily protein	8
17	homogalacturonan biosynthetic process			6	7-hydroxymethyl chlorophyll a reductase activity					12	CS		19	rna processing factor 2		Small GTP-binding protein	8
17	hexose catabolic process			6	6,7-dimethyl-8-ribityllumazine synthase activity					12	Chorismate_bind		19	RNAhelicase-like 8		SPA1-related 4	8
17	Golgi vesicle budding			6	4-hydroxy-tetrahydrodipicolinate synthase					12	CBF		19	Ribosomal protein L1p/L10e family		Spc97 / Spc98 family of spindle pole body (SBP) component	8
17	glycyl-tRNA aminoacylation			6	4-alpha-methyl-delta7-sterol-4alpha-methyl oxidase activity					12	Catalase-rel		19	receptor-like kinase 1		sphingosine kinase 1	8
17	flavonol biosynthetic process			6	2-oxo-4-hydroxy-4-carboxy-5-ureidoimidazoline decarboxylase activity					12	Brix		19	purple acid phosphatase 22		splicing factor PWI domain-containing protein	8
17	far-red light signaling pathway			6	13-hydroxylupinine O-tigloyltransferase activity					12	Alpha-L-AF_C		19	PRP38 family protein		squamosa promoter binding protein-like 14	8
17	farnesol metabolic process			5	zeinoxanthin epsilon hydroxylase activity					12	Ald_Xan_dh_C		19	Protein of unknown function (DUF679)		squamosa promoter binding protein-like 2	8
17	endosome to lysosome transport			5	Y-form DNA binding					12	Alba		19	Protein of unknown function (DUF59)		squamosa promoter binding protein-like 7	8
17	endoplasmic reticulum tubular network organization			5	xyloglucan endotransglucosylase activity					12	Adap_comp_sub		19	plasma membrane intrinsic protein 2		TBP-associated factor 7	8
17	DNA demethylation			5	xanthoxin dehydrogenase activity					12	Aconitase_C		19	phospholipase D beta 1		Tetraspanin family protein	8
17	deoxyribonucleoside triphosphate biosynthetic process			5	xanthine oxidase activity					12	Abhydrolase_2		19	phospholipase C 2		tetraspanin2	8
17	coenzyme A biosynthetic process			5	voltage-gated calcium channel activity					12	AAA_5		19	Phosphatidate cytidylyltransferase family protein		tetratricopetide-repeat thioredoxin-like 1	8
17	cellular response to zinc ion			5	uracil DNA N-glycosylase activity					12	2OG-FeII_Oxy_3		19	phosphate transporter 3;1		tonoplast monosaccharide transporter2	8
17	cellular response to UV-A			5	UDPsulfoquinovose synthase activity					11	zf-HIT		19	Peptidase C78, ubiquitin fold modifier-specific peptidase 1/ 2		tornado 1	8
17	cellular response to fatty acid			5	UDP-N-acetylmuramate dehydrogenase activity					11	ZF-HD_dimer		19	Patatin-like phospholipase family protein		transcription factor jumonji (jmjC) domain-containing protein	8
17	cell fate commitment			5	UDP-galactose:N-glycan beta-1,3-galactosyltransferase activity					11	zf-H2C2_2		19	NOD26-like intrinsic protein 5;1		trehalose-6-phosphate synthase	8
17	ATP hydrolysis coupled proton transport			5	tubulin deacetylase activity					11	zf-CHY		19	NIN like protein 7		triglyceride lipases;triglyceride lipases	8
17	asparagine catabolic process via L-aspartate			5	tocopherol O-methyltransferase activity					11	zf-C2H2_jaz		19	NAC transcription factor-like 9		Trimeric LpxA-like enzymes superfamily protein	8
17	anther wall tapetum cell fate specification			5	threonine-type endopeptidase activity					11	VWA		19	myb domain protein 61		tubulin-tyrosine ligases;tubulin-tyrosine ligases	8
17	alkane biosynthetic process			5	sulfite oxidase activity					11	Vma12		19	mRNAadenosine methylase		type one serine/threonine protein phosphatase 3	8
17	agglutination involved in conjugation			5	sulfate adenylyltransferase (ATP) activity					11	UIM		19	Mitochondrial glycoprotein family protein		ubiquitin protein ligase 6	8
17	actin filament polymerization			5	succinate-semialdehyde dehydrogenase (NAD+) activity					11	UBX		19	microtubule-associated proteins 70-2		ubiquitin-specific protease 15	8
17	7-methylguanosine mRNA capping			5	succinate dehydrogenase activity					11	UBA_e1_C		19	MEI2-like protein 1		ubiquitin-specific protease 19	8
16	translesion synthesis			5	steroid 22-alpha hydroxylase activity					11	Trypsin		19	mediator subunit 8		UDP-glucosyl transferase 73C6	8
16	thioredoxin biosynthetic process			5	stearoyl-CoA 9-desaturase activity					11	tRNA-synt_1e		19	LUC7 N_terminus domain-containing protein		UDP-glucosyl transferase 78D2	8
16	terpene metabolic process			5	sphinganine kinase activity					11	tRNA-synt_1c		19	lon protease 1		Uncharacterised conserved protein (UCP012943)	8
16	SRP-dependent cotranslational protein targeting to membrane, signal sequence recognition			5	SNARE binding					11	TRAPP		19	Lipase/lipooxygenase, PLAT/LH2 family protein		villin-like 1	8
16	somatic embryogenesis			5	S-methyl-5-thioribose kinase activity					11	TGT		19	LEUNIG_homolog		WIP domain protein 4	8
16	RNA polyadenylation			5	single-stranded telomeric DNA binding					11	Sterol_MT_C		19	LAG1 homologue 2		WRKY DNA-binding protein 65	8
16	response to gravity			5	signaling receptor activity					11	SRP54_N		19	importin alpha isoform 9		xanthine dehydrogenase 1	8
16	regulation of seed growth			5	ribose-5-phosphate isomerase activity					11	Skp1_POZ		19	homeodomain GLABROUS 1		xyloglucan endotransglucosylase/hydrolase 8	8
16	regulation of response to osmotic stress			5	racemase and epimerase activity, acting on amino acids and derivatives					11	Shikimate_DH		19	homeobox 1		xylose isomerase family protein	8
16	regulation of nitrogen compound metabolic process			5	pyridoxine:NADP 4-dehydrogenase activity					11	Serpin		19	histidine acid phosphatase family protein		Yippee family putative zinc-binding protein	8
16	regulation of leaf formation			5	prunasin beta-glucosidase activity					11	SATase_N		19	heat shock transcription factor A2		Zincin-like metalloproteases family protein	8
16	regulation of endosperm development			5	proton motive force dependent protein transmembrane transporter activity					11	Sas10_Utp3		19	HAC13 protein (HAC13)		2A phosphatase associated protein of 46 kD	7
16	regulation of embryonic development			5	protochlorophyllide reductase activity					11	RINT1_TIP1		19	Glycosyltransferase family 29 (sialyltransferase) family protein		3-ketoacyl-CoA synthase 20	7
16	protein O-linked glycosylation			5	protein-transmembrane transporting ATPase activity					11	Ribosomal_S15		19	glycosyl hydrolase family 10 protein / carbohydrate-binding domain-containing protein		5\'-3\' exonuclease family protein	7
16	protein deneddylation			5	protein-N-terminal asparagine amidohydrolase activity					11	Ribosomal_L3		19	glycerol-3-phosphate acyltransferase 1		ABI five binding protein 3	7
16	positive regulation of microtubule polymerization			5	protein anchor					11	Ribosomal_L10		19	global transcription factor group E4		Acid phosphatase/vanadium-dependent haloperoxidase-related protein	7
16	phloem sucrose loading			5	primary active transmembrane transporter activity					11	PTCB-BRCT		19	frataxin homolog		actin binding	7
16	nonphotochemical quenching			5	potassium channel activity					11	PRP38		19	Fibronectin type III domain-containing protein		acyl-activating enzyme 18	7
16	negative regulation of histone acetylation			5	poly-pyrimidine tract binding					11	Proteasome_A_N		19	ERD (early-responsive to dehydration stress) family protein		acyl-CoA binding protein 4	7
16	mRNA transport			5	phytoene synthase activity					11	Pribosyltran_N		19	EPS15 homology domain 1		Alg9-like mannosyltransferase family	7
16	mRNA methylation			5	phosphoenolpyruvate carboxykinase (ATP) activity					11	Polyketide_cyc2		19	DREB2A-interacting protein 2		alpha-L-fucosidase 1	7
16	molybdenum incorporation into molybdenum-molybdopterin complex			5	phosphatidylinositol-3,4,5-trisphosphate binding					11	PNP_UDP_1		19	DNA binding;ATP binding;nucleic acid binding;binding;helicases;ATP binding;DNA binding;helicases		Amidohydrolase family	7
16	mitotic cell cycle checkpoint			5	phenylalanine-tRNA ligase activity					11	PLDc_2		19	CPR5 protein, putative		Amino acid kinase family protein	7
16	male gamete generation			5	peptidase activator activity					11	Plant_zn_clust		19	Copper amine oxidase family protein		amino acid transporter 1	7
16	lipoate biosynthetic process			5	oxygen-dependent protoporphyrinogen oxidase activity					11	PI3Ka		19	cold regulated gene 27		Arabidopsis thaliana gibberellin 2-oxidase 1	7
16	L-glutamate transport			5	oxidoreductase activity, acting on the aldehyde or oxo group of donors, disulfide as acceptor					11	Phytochelatin_C		19	chromatin remodeling 8		ARF GAP-like zinc finger-containing protein ZIGA4	7
16	integument development			5	nickel cation binding					11	PGM_PMM_III		19	CCCH-type zinc finger protein with ARM repeat domain		atypical CYS HIS rich thioredoxin 4	7
16	histone H4 acetylation			5	NEDD8-specific protease activity					11	Pept_tRNA_hydro		19	Carbohydrate-binding protein		auxin response factor 19	7
16	guanine transport			5	NADPH dehydrogenase activity					11	Peptidase_S28		19	cAMP-regulated phosphoprotein 19-related protein		B-box zinc finger family protein	7
16	G1/S transition of mitotic cell cycle			5	myosin XI tail binding					11	Orn_Arg_deC_N		19	Cam interacting protein 111		BEL1-like homeodomain 4	7
16	fat-soluble vitamin biosynthetic process			5	methyl jasmonate esterase activity					11	OMPdecase		19	Beige/BEACH domain ;WD domain, G-beta repeat protein		beta carbonic anhydrase 4	7
16	establishment or maintenance of transmembrane electrochemical gradient			5	MAP kinase tyrosine phosphatase activity					11	NT-C2		19	basic region/leucine zipper transcription factor 16		beta galactosidase 9	7
16	endonucleolytic cleavage in ITS1 to separate SSU-rRNA from 5.8S rRNA and LSU-rRNA from tricistronic rRNA transcript (SSU-rRNA, 5.8S rRNA, LSU-rRNA)			5	manganese-transporting ATPase activity					11	NicO		19	ATP binding cassette subfamily B1		beta-amylase 2	7
16	embryonic development via the syncytial blastoderm			5	mandelonitrile lyase activity					11	NDK		19	ARID/BRIGHT DNA-binding domain-containing protein		beta-galactosidase 3	7
16	DNA replication, synthesis of RNA primer			5	malonyl-CoA decarboxylase activity					11	Myosin_HC-like		19	Alkaline-phosphatase-like family protein		CAAX amino terminal protease family protein	7
16	dicarboxylic acid transport			5	LRR domain binding					11	MRG		19	Acyl-CoA thioesterase family protein		callose synthase 5	7
16	chloroplast avoidance movement			5	L-ornithine transmembrane transporter activity					11	Lyase_aromatic		19	acyl-CoA oxidase 4		Calmodulin-binding transcription activator protein with CG-1 and Ankyrin domains	7
16	chaperone mediated protein folding requiring cofactor			5	lipoyltransferase activity					11	Longin		19	Abscisic acid-responsive (TB2/DP1, HVA22) family protein		Carbohydrate-binding protein	7
16	cellular response to hydrogen peroxide			5	ligase activity, forming aminoacyl-tRNA and related compounds					11	Lipocalin_2		19	40s ribosomal protein SA B		casein kinase alpha 1	7
16	cellular response to cytokinin stimulus			5	L-histidine transmembrane transporter activity					11	LEA_3		19	3-ketoacyl-CoA synthase 6		casein kinase I-like 10	7
16	cellular phosphate ion homeostasis			5	levanase activity					11	KH_2		18	zinc finger (Ran-binding) family protein		catalase 1	7
16	cellular lipid catabolic process			5	inositol-1,3,4-trisphosphate 5-kinase activity					11	Isochorismatase		18	YELLOW STRIPE like 7		cellulose synthase-like D3	7
16	cell surface receptor signaling pathway			5	IAA-Phe conjugate hydrolase activity					11	IF-2		18	WW domain-containing protein		Chaperone protein htpG family protein	7
16	anaerobic respiration			5	IAA-Leu conjugate hydrolase activity					11	Hydrolase_like		18	WRKY DNA-binding protein 74		chitinase A	7
16	adenine transport			5	IAA-Ala conjugate hydrolase activity					11	Gp_dh_C		18	WRKY DNA-binding protein 57		chromatin remodeling factor CHD3 (PICKLE)	7
16	acetyl-CoA biosynthetic process from pyruvate			5	holo-[acyl-carrier-protein					11	Glyco_transf_29		18	WRKY DNA-binding protein 51		CHY-type/CTCHY-type/RING-type Zinc finger protein	7
15	xylulose metabolic process			5	histone kinase activity (H3-S10 specific)					11	Glyco_hydro_38		18	WRKY DNA-binding protein 40		COBRA-like extracellular glycosyl-phosphatidyl inositol-anchored protein family	7
15	UDP-glucose transport			5	heteropolysaccharide binding					11	Glyco_hydro_10		18	WRKY DNA-binding protein 2		Coproporphyrinogen III oxidase	7
15	tyrosine biosynthetic process			5	H4 histone acetyltransferase activity					11	Flavodoxin_1		18	with no lysine (K) kinase 1		CTC-interacting domain 7	7
15	tryptophanyl-tRNA aminoacylation			5	GTP-dependent protein binding					11	FAT		18	vacuoleless1 (VCL1)		cyclin d5;1	7
15	telomere capping			5	glucose-6-phosphate transmembrane transporter activity					11	FAD_binding_1		18	UDP-glucosyl transferase 72B3		cyclin-related	7
15	spread of virus in host, cell to cell			5	geranylgeranyl-diphosphate geranylgeranyltransferase activity					11	Enolase_C		18	UDP-glucosyl transferase 71C4		cyclophilin 38	7
15	somatic stem cell maintenance			5	gamma-glutamyltransferase activity					11	Endosulfine		18	UDP-glucosyl transferase 71B1		Cytochrome b561/ferric reductase transmembrane with DOMON related domain	7
15	small GTPase mediated signal transduction			5	fatty acid alpha-hydroxylase activity					11	EIN3		18	ubiquitin-conjugating enzyme 23		cytochrome c oxidase assembly protein CtaG / Cox11 family	7
15	response to metal ion			5	double-strand/single-strand DNA junction binding					11	eIF2A		18	type one protein phosphatase 1		cytochrome P450, family 72, subfamily A, polypeptide 13	7
15	response to flooding			5	DNA clamp loader activity					11	E3_binding		18	tRNA arginine adenosine deaminase		DA1-related protein 2	7
15	regulation of shoot apical meristem development			5	dihydrokaempferol 4-reductase activity					11	DUF760		18	transferases;sulfuric ester hydrolases;catalytics;transferases		decoy	7
15	regulation of peroxisome size			5	dihydrofolate synthase activity					11	DUF642		18	transcription factor IIIA		DNA mismatch repair protein, putative	7
15	regulation of lateral root development			5	dicarboxylic acid transmembrane transporter activity					11	DUF4408		18	topoisomerase II		DNA-binding protein, putative	7
15	regulation of ethylene biosynthetic process			5	delta 3-trans-hexadecenoic acid phosphatidylglycerol desaturase activity					11	DUF3527		18	tetraspanin8		DPP6 N-terminal domain-like protein	7
15	regulation of abscisic acid mediated signaling pathway			5	delta1-pyrroline-5-carboxylate synthetase activity					11	DUF3406		18	SWAP (Suppressor-of-White-APricot)/surp domain-containing protein		DREB2A-interacting protein 2	7
15	protein deglycosylation			5	cyclin-dependent protein serine/threonine kinase inhibitor activity					11	DUF1423		18	SU(VAR)3-9 homolog 5		dsRNA-binding domain-like superfamily protein	7
15	positive regulation of meiosis			5	core promoter proximal region sequence-specific DNA binding					11	DS		18	sucrose synthase 6		effector of transcription2	7
15	positive regulation of gene expression			5	core promoter binding					11	DNA_topoisoIV		18	spermidine synthase 3		elongation factor family protein	7
15	positive regulation of G2/M transition of mitotic cell cycle			5	cobalt ion transmembrane transporter activity					11	Cullin_Nedd8		18	signal responsive 1		eukaryotic translation initiation factor 4A1	7
15	positive regulation of autophagy			5	choline-phosphate cytidylyltransferase activity					11	CO_deh_flav_C		18	serine carboxypeptidase-like 29		expansin B4	7
15	phytochelatin biosynthetic process			5	CDP-glycerol diphosphatase activity					11	COBRA		18	Saccharopine dehydrogenase		fatty alcohol oxidase 3	7
15	phosphatidylcholine catabolic process			5	cardiolipin synthase activity					11	Chal_sti_synt_N		18	root cap 1 (RCP1)		ferredoxin hydrogenases	7
15	para-aminobenzoic acid biosynthetic process			5	carboxyl- or carbamoyltransferase activity					11	Chal_sti_synt_C		18	RNA-binding protein		Flavin containing amine oxidoreductase family	7
15	oxidation-dependent protein catabolic process			5	C-8 sterol isomerase activity					11	CarD_CdnL_TRCF		18	Ribosomal protein L10 family protein		galacturonosyltransferase 1	7
15	negative regulation of DNA endoreduplication			5	brassinosteroid sulfotransferase activity					11	Carb_anhydrase		18	ribonuclease II family protein		galacturonosyltransferase 3	7
15	NAD(P)H dehydrogenase complex assembly			5	borate uptake transmembrane transporter activity					11	Beta-lactamase		18	RELA/SPOT homolog 2		global transcription factor C	7
15	mitotic spindle assembly checkpoint			5	borate transmembrane transporter activity					11	APO_RNA-bind		18	RED family protein		global transcription factor group A2	7
15	miRNA metabolic process			5	biotin carboxylase activity					11	ALMT		18	receptor serine/threonine kinase, putative		Glucose-1-phosphate adenylyltransferase family protein	7
15	leaf pavement cell development			5	beta-ureidopropionase activity					11	AhpC-TSA_2		18	receptor-like kinase in in flowers 3		glucose-inhibited division family A protein	7
15	lateral root morphogenesis			5	ATPase activity, coupled					11	Acyl-CoA_dh_N		18	Protein of unknown function (DUF3506)		glutamate tRNA synthetase	7
15	L-alanine catabolic process, by transamination			5	arsenate ion transmembrane transporter activity					11	Abhydrolase_1		18	pre-mRNA processing ribonucleoprotein binding region-containing protein		glycosyl hydrolase 9A1	7
15	jasmonic acid and ethylene-dependent systemic resistance, jasmonic acid mediated signaling pathway			5	aromatic amino acid transmembrane transporter activity					11	AAA_26		18	Pleckstrin homology (PH) domain-containing protein		Glycosyl hydrolases family 31 protein	7
15	isopentenyl diphosphate biosynthetic process, mevalonate pathway			5	aromatic-amino-acid:2-oxoglutarate aminotransferase activity					11	4F5		18	plastidic type i signal peptidase 1		GroES-like zinc-binding dehydrogenase family protein	7
15	histidine biosynthetic process			5	arginine-tRNA ligase activity					10	zf-4CXXC_R1		18	plasmodesmata callose-binding protein 3		GTP binding	7
15	guard cell differentiation			5	anthocyanidin 3-O-glucosyltransferase activity					10	XPG_I		18	Phosphoglycerate mutase-like family protein		hercules receptor kinase 2	7
15	galactolipid metabolic process			5	ammonium transmembrane transporter activity					10	Wax2_C		18	phosphatidate cytidylyltransferase family protein		homolog of yeast autophagy 18 (ATG18) G	7
15	fatty acid oxidation			5	aminomethyltransferase activity					10	VWA_2		18	Oxoglutarate/iron-dependent oxygenase		hydroxymethylglutaryl-CoA synthase / HMG-CoA synthase / 3-hydroxy-3-methylglutaryl coenzyme A synthase	7
15	endonucleolytic cleavage to generate mature 3'-end of SSU-rRNA from (SSU-rRNA, 5.8S rRNA, LSU-rRNA)			5	aminoacyl-tRNA editing activity					10	V-SNARE_C		18	ortholog of human splicing factor SC35		IAA-leucine-resistant (ILR1)-like 3	7
15	embryonic shoot morphogenesis			5	alpha-ketoglutarate transmembrane transporter activity					10	Vps53_N		18	ORMDL family protein		indeterminate(ID)-domain 5	7
15	detection of nutrient			5	adenosylmethionine decarboxylase activity					10	UVR		18	nudix hydrolase homolog 3		IQ-domain 2	7
15	choline biosynthetic process			5	acetylornithine deacetylase activity					10	tRNA-synt_1g		18	Nucleoside diphosphate kinase family protein		lipases;hydrolases, acting on ester bonds	7
15	chitin catabolic process			5	8-hydroxyquercitin 8-O-methyltransferase activity					10	tRNA-synt_1c_C		18	nuclear factor Y, subunit C2		LOB domain-containing protein 40	7
15	cellular response to molecule of bacterial origin			5	8-amino-7-oxononanoate synthase activity					10	TLD		18	Nse4, component of Smc5/6 DNA repair complex		LUC7 related protein	7
15	cellular response to indolebutyric acid stimulus			5	4-hydroxy-3-methylbut-2-en-1-yl diphosphate synthase activity					10	Steroid_dh		18	no pollen germination related 2		lysm domain GPI-anchored protein 1 precursor	7
14	sister chromatid segregation			5	3-mercaptopyruvate sulfurtransferase activity					10	SHMT		18	NOP56-like pre RNA processing ribonucleoprotein		MIRO-related GTP-ase 1	7
14	short-chain fatty acid metabolic process			5	2-isopropylmalate synthase activity					10	Serinc		18	Na+/H+ antiporter 6		mitogen-activated protein kinase 16	7
14	seed morphogenesis			5	2,3-bisphosphoglycerate-independent phosphoglycerate mutase activity					10	SecA_SW		18	myosin XI D		mRNAadenosine methylase	7
14	response to humidity			5	1-pyrroline-5-carboxylate dehydrogenase activity					10	Sec7		18	myb domain protein 86		myb domain protein 6	7
14	removal of superoxide radicals			5	1-(5-phosphoribosyl)-5-[(5-phosphoribosylamino)methylideneamino					10	Sec15		18	multidrug resistance-associated protein 9		myb-related protein 1	7
14	regulation of seedling development			4	xyloglucan 6-xylosyltransferase activity					10	Ribosomal_S8		18	long chain acyl-CoA synthetase 9		NEP-interacting protein 2	7
14	regulation of leaf development			4	xanthosine nucleotidase activity					10	Ribosomal_S13		18	heavy metal atpase 5		Neutral/alkaline non-lysosomal ceramidase	7
14	regulation of floral meristem growth			4	virion binding					10	Ribosomal_S12		18	heat shock protein 18.2		nitrate reductase 1	7
14	pyrimidine dimer repair			4	very long-chain fatty acid-CoA ligase activity					10	Ribosomal_L2_C		18	HCO3- transporter family		nitrate transporter 1:2	7
14	pyridoxal 5'-phosphate salvage			4	valine-tRNA ligase activity					10	Rho_GDI		18	glycosyltransferase family protein 47		NOL1/NOP2/sun family protein / antitermination NusB domain-containing protein	7
14	protoderm histogenesis			4	uroporphyrinogen decarboxylase activity					10	RED_N		18	Glycosyl hydrolases family 32 protein		nuclear RNA polymerase A1	7
14	protein import into nucleus, translocation			4	uridine nucleosidase activity					10	Rav1p_C		18	Glycosyl hydrolase family 47 protein		Nuclear transport factor 2 (NTF2) family protein	7
14	protein import into mitochondrial inner membrane			4	urate oxidase activity					10	Rad60-SLD_2		18	glutaredoxin-related		Nucleic acid-binding proteins superfamily	7
14	post-Golgi vesicle-mediated transport			4	UDP-glucose 6-dehydrogenase activity					10	QRPTase_C		18	glucose-6-phosphate dehydrogenase 2		O-acetyltransferase family protein	7
14	positive regulation of superoxide dismutase activity			4	translation regulator activity					10	Prp18		18	ferredoxin 3		O-acyltransferase (WSD1-like) family protein	7
14	pigmentation			4	translation activator activity					10	PrmA		18	extra-large GTP-binding protein 3		oligopeptide transporter	7
14	phosphatidylinositol metabolic process			4	trans-2-enoyl-CoA reductase (NADPH) activity					10	Per1		18	eukaryotic translation initiation factor 4A1		O-methyltransferase 1	7
14	negative regulation of seed dormancy process			4	thymidine kinase activity					10	Peptidase_M1		18	dehydroquinate dehydratase, putative / shikimate dehydrogenase, putative		outer envelope membrane protein 7	7
14	negative regulation of chlorophyll biosynthetic process			4	threonine-tRNA ligase activity					10	PDZ_1		18	cytochrome P450, family 72, subfamily A, polypeptide 13		Peptidase C12, ubiquitin carboxyl-terminal hydrolase 1	7
14	negative regulation of cell growth			4	thiamine pyrophosphate transporter activity					10	PCRF		18	cytidinediphosphate diacylglycerol synthase 4		peptide transporter 2	7
14	NAD metabolic process			4	thiamine-phosphate diphosphorylase activity					10	PARG_cat		18	CRS1 / YhbY (CRM) domain-containing protein		pescadillo-related	7
14	N-acylethanolamine metabolic process			4	telomeric template RNA reverse transcriptase activity					10	PAP_assoc		18	CONSTANS-like 2		phosphate starvation-induced gene 3	7
14	mitochondrial electron transport, NADH to ubiquinone			4	taxoid 14-beta-hydroxylase activity					10	PAP2_C		18	Coatomer, alpha subunit		phosphoribulokinase	7
14	menthol biosynthetic process			4	superoxide-generating NADPH oxidase activity					10	ORC2		18	cinnamoyl coa reductase 1		Phox (PX) domain-containing protein	7
14	maintenance of chromatin silencing			4	sulfurtransferase activity					10	NYN		18	Cellulose synthase family protein		phragmoplast-associated kinesin-related protein 1	7
14	isoflavonoid biosynthetic process			4	sulfite reductase (ferredoxin) activity					10	NUMOD3		18	CBL-interacting protein kinase 12		Plant protein 1589 of unknown function	7
14	hypotonic salinity response			4	sucrose-phosphate phosphatase activity					10	NPR1_like_C		18	calreticulin 1a		plant U-box 45	7
14	double-strand break repair via nonhomologous end joining			4	sucrose 1F-fructosyltransferase activity					10	NMT_C		18	BTB and TAZ domain protein 1		plant U-box 49	7
14	'de novo' GDP-L-fucose biosynthetic process			4	succinate-CoA ligase (ADP-forming) activity					10	MOSC		18	beta-hydroxylase 1		plant uncoupling mitochondrial protein 1	7
14	cytoplasmic mRNA processing body assembly			4	sphingosine-1-phosphate phosphatase activity					10	Methyltransf_6		18	auxin response factor 16		plant VAP homolog 12	7
14	cytidine to uridine editing			4	small protein activating enzyme activity					10	LIM_bind		18	associated molecule with the SH3 domain of STAM 3		Plant-specific GATA-type zinc finger transcription factor family protein	7
14	cyanide metabolic process			4	S-linalool synthase activity					10	LepA_C		18	Armadillo/beta-catenin-like repeat family protein		POZ/BTB containin G-protein 1	7
14	chloroplast accumulation movement			4	sialic acid transmembrane transporter activity					10	LBP_BPI_CETP_C		18	ARF GTPase-activating protein		prenylcysteine methylesterase	7
14	cell cycle arrest			4	ribulose-phosphate 3-epimerase activity					10	LANC_like		18	Arabidopsis thaliana protein of unknown function (DUF794)		Primosome PriB/single-strand DNA-binding	7
14	carotene metabolic process			4	ribulose-1,5-bisphosphate carboxylase/oxygenase activator activity					10	ketoacyl-synt		18	Arabidopsis thaliana gibberellin 2-oxidase 1		Protein kinase family protein with ARM repeat domain	7
14	carbon utilization			4	Ran GTPase activator activity					10	HMG-CoA_red		18	alpha-N-acetylglucosaminidase family / NAGLU family		Protein of unknown function (DUF300)	7
14	calcium ion homeostasis			4	(R)-2-hydroxyacid dehydrogenase activity					10	HGTP_anticodon		18	acyl-CoA oxidase 3		Protein of unknown function (DUF3511)	7
14	auxin influx			4	quercetin 3-O-methyltransferase activity					10	GPCR_chapero_1		18	ABC transporter of the mitochondrion 3		Protein of unknown function (DUF3531)	7
14	arabinose biosynthetic process			4	protein-lysine N-methyltransferase activity					10	Glyco_transf_28		18	1-phosphatidylinositol-4-phosphate 5-kinases;zinc ion binding;1-phosphatidylinositol-3-phosphate 5-kinases		protein serine/threonine phosphatases;protein kinases;catalytics;cAMP-dependent protein kinase regulators;ATP binding;protein serine/threonine phosphatases	7
14	anther wall tapetum development			4	protein farnesyltransferase activity					10	Glyco_hydro_63		17	zeaxanthin epoxidase (ZEP) (ABA1)		proteolysis 6	7
14	alanyl-tRNA aminoacylation			4	protein disulfide oxidoreductase activity					10	Glyco_hydro_38C		17	UDP-glucose pyrophosphorylase 2		Putative endonuclease or glycosyl hydrolase	7
14	acyl-CoA metabolic process			4	protein-arginine omega-N monomethyltransferase activity					10	Glyco_hydro_2_C		17	ubiquitin-protein ligase 1		Putative lysine decarboxylase family protein	7
14	actin filament capping			4	protein-arginine omega-N asymmetric methyltransferase activity					10	GFO_IDH_MocA		17	U5 small nuclear ribonucleoprotein helicase, putative		Rab escort protein	7
14	5-carbamoylmethyluridine metabolic process			4	protein-arginine N-methyltransferase activity					10	Fumble		17	tubby like protein 1		Rab5-interacting family protein	7
13	rRNA export from nucleus			4	primary miRNA binding					10	FGGY_N		17	Translation elongation factor EFG/EF2 protein		Rad23 UV excision repair protein family	7
13	rRNA catabolic process			4	pre-miRNA binding					10	Ferrochelatase		17	Translation elongation factor EF1A/initiation factor IF2gamma family protein		Radical SAM superfamily protein	7
13	response to potassium ion			4	phosphorylase activity					10	Fer2_2		17	topoisomerase 6 subunit B		RAN GTPase 3	7
13	response to manganese ion			4	phosphoribosyl-ATP diphosphatase activity					10	FAA_hydrolase		17	timeless family protein		RAS associated with diabetes protein 51	7
13	regulation of stem cell maintenance			4	phosphoribosylanthranilate isomerase activity					10	ERGIC_N		17	TATA binding protein 2		receptor kinase 3	7
13	regulation of carbohydrate metabolic process			4	phosphoribosyl-AMP cyclohydrolase activity					10	eRF1_3		17	SU(VAR)3-9 homolog 4		redox responsive transcription factor 1	7
13	regulation of auxin mediated signaling pathway			4	phosphorelay sensor kinase activity					10	eRF1_1		17	staurosporin and temperature sensitive 3-like A		replication factor C1	7
13	radial axis specification			4	phosphomethylpyrimidine kinase activity					10	DUF908		17	splicing factor Prp18 family protein		respiratory burst oxidase homolog B	7
13	queuosine biosynthetic process			4	phosphomannomutase activity					10	DUF814		17	Small GTP-binding protein		Restriction endonuclease, type II-like superfamily protein	7
13	protein metabolic process			4	phosphatidylinositol-5-phosphate binding					10	DUF607		17	SLAC1 homologue 3		Ribosomal protein L6 family	7
13	positive regulation of protein catabolic process			4	phosphatidylinositol-3,4,5-trisphosphate 5-phosphatase activity					10	DUF493		17	SHV3-like 1		RNA-binding ASCH domain protein	7
13	positive regulation of growth			4	peroxisome matrix targeting signal-1 binding					10	DUF4137		17	shikimate kinase 1		RPA70-kDa subunit B	7
13	positive regulation of DNA repair			4	peptide-N4-(N-acetyl-beta-glucosaminyl)asparagine amidase activity					10	DUF4101		17	senescence-associated gene 12		Serine carboxypeptidase S28 family protein	7
13	photoreactive repair			4	pantetheine-phosphate adenylyltransferase activity					10	DUF3819		17	SC35-like splicing factor 30		serine carboxypeptidase-like 51	7
13	phosphoglycerate transport			4	palmitoyl-(protein) hydrolase activity					10	DUF3490		17	RNA recognition motif and CCHC-type zinc finger domains containing protein		Serine/threonine-protein kinase WNK (With No Lysine)-related	7
13	p-coumaryl alcohol transport			4	oxidoreductase activity, acting on paired donors, with incorporation or reduction of molecular oxygen, reduced flavin or flavoprotein as one donor, and incorporation of one atom of oxygen					10	DUF1624		17	RNA polymerase II, Rpb4, core protein		SH2 domain protein A	7
13	oxaloacetate transport			4	oxidoreductase activity, acting on paired donors, with incorporation or reduction of molecular oxygen					10	DUF1279		17	RNA-binding protein 45A		shikimate kinase 1	7
13	organic hydroxy compound transport			4	O-phospho-L-serine:2-oxoglutarate aminotransferase activity					10	DRMBL		17	RING domain ligase2		Signal recognition particle, SRP54 subunit protein	7
13	organ growth			4	N-methyltransferase activity					10	DNA_pol_A		17	Ribosomal protein S3Ae		Structural maintenance of chromosomes (SMC) family protein	7
13	nuclear-transcribed mRNA catabolic process, deadenylation-dependent decay			4	nitrate reductase (NADH) activity					10	DIM1		17	ribosomal protein L3 plastid		Sulfite exporter TauE/SafE family protein	7
13	nickel cation transport			4	nitrate efflux transmembrane transporter activity					10	Dak2		17	Rer1 family protein		SWIB complex BAF60b domain-containing protein	7
13	negative regulation of translational initiation			4	nicotinate-nucleotide adenylyltransferase activity					10	Cystatin		17	related to AP2 2		syntaxin of plants 121	7
13	negative regulation of organ growth			4	nicotinamidase activity					10	Ctr		17	RECQ helicase L2		TBP-associated factor 12	7
13	negative regulation of molecular function, epigenetic			4	naringenin-chalcone synthase activity					10	COPI_C		17	receptor like protein 22		TCP family transcription factor	7
13	molybdate ion transport			4	[myelin basic protein					10	Cnd1		17	ralf-like 33		thiamin pyrophosphokinase1	7
13	manganese ion transmembrane transport			4	mRNA (2'-O-methyladenosine-N6-)-methyltransferase activity					10	CLU		17	RAB GTPase homolog B1C		Thiamine pyrophosphate dependent pyruvate decarboxylase family protein	7
13	maintenance of protein localization in endoplasmic reticulum			4	methylcrotonoyl-CoA carboxylase activity					10	Chlorophyllase2		17	Pyridoxal-dependent decarboxylase family protein		tobamovirus multiplication 1	7
13	maintenance of floral meristem identity			4	methionine-oxo-acid transaminase activity					10	CHASE		17	Protein of unknown function (DUF674)		TOPLESS-related 2	7
13	L-serine biosynthetic process			4	(+)-menthofuran synthase activity					10	BCDHK_Adom3		17	Protein of unknown function (DUF3511)		Transketolase family protein	7
13	hydrogen peroxide transmembrane transport			4	mannan endo-1,4-beta-mannosidase activity					10	Bap31		17	proteinaceous RNase P 1		Translation elongation factor EF1B/ribosomal protein S6 family protein	7
13	high-affinity potassium ion import			4	malonyl-CoA synthetase activity					10	BACK		17	polyribonucleotide nucleotidyltransferase, putative		Translation elongation factor EF1A/initiation factor IF2gamma family protein	7
13	glyoxysome organization			4	lysophospholipid acyltransferase activity					10	Apocytochr_F_C		17	pleiotropic drug resistance 1		Translation elongation factor EFG/EF2 protein	7
13	glycerolipid biosynthetic process			4	lysine-tRNA ligase activity					10	ADK_lid		17	Plant VAMP (vesicle-associated membrane protein) family protein		TRICHOME BIREFRINGENCE-LIKE 21	7
13	gibberellin catabolic process			4	lysine decarboxylase activity					10	Adenine_glyco		17	phytochrome and flowering time regulatory protein (PFT1)		TRICHOME BIREFRINGENCE-LIKE 27	7
13	galactose catabolic process			4	L-tyrosine:2-oxoglutarate aminotransferase activity					10	Acetyltransf_11		17	phragmoplastin interacting protein 1		TUDOR-SN protein 2	7
13	endocytic recycling			4	lariciresinol reductase activity					10	ABC_membrane_2		17	phototropin 1		tyrosyl-DNA phosphodiesterase-related	7
13	embryonic morphogenesis			4	KDEL sequence binding					10	5_3_exonuc		17	photosystem II subunit X		ubiquitin-associated (UBA)/TS-N domain-containing protein	7
13	embryonic meristem development			4	indoleacetamide hydrolase activity					10	3HCDH		17	Phosphoinositide-specific phospholipase C family protein		ubiquitin-protein ligases	7
13	diterpenoid metabolic process			4	hydroxymethylpyrimidine kinase activity					9	ZZ		17	Phosphoenolpyruvate carboxylase family protein		ubiquitin-specific protease 27	7
13	detection of brassinosteroid stimulus			4	homogentisate 1,2-dioxygenase activity					9	zf-RING_LisH		17	phosphate starvation-induced gene 3		Uncharacterized protein family (UPF0016)	7
13	dephosphorylation			4	histone kinase activity (H3-T3 specific)					9	zf-MIZ		17	Peptidyl-tRNA hydrolase family protein		UTP:galactose-1-phosphate uridylyltransferases;ribose-5-phosphate adenylyltransferases	7
13	CTP salvage			4	histone kinase activity (H3-T11 specific)					9	zf-met2		17	Peptidoglycan-binding LysM domain-containing protein		vacuolar iron transporter 1	7
13	COP9 signalosome assembly			4	histone-arginine N-methyltransferase activity					9	zf-C3HC		17	patatin-like protein 6		with no lysine (K) kinase 5	7
13	cellular protein metabolic process			4	high affinity copper ion transmembrane transporter activity					9	XPG_N		17	Outward rectifying potassium channel protein		WRKY DNA-binding protein 31	7
13	cellular ion homeostasis			4	heme oxygenase (decyclizing) activity					9	XPC-binding		17	oligopeptide transporter 4		WWE protein-protein interaction domain protein family	7
13	cellular hyperosmotic salinity response			4	hedgehog receptor activity					9	UNC-93		17	nucleolar protein gar2-related		yeast YAK1-related gene 1	7
13	ATP-dependent chromatin remodeling			4	G-protein coupled receptor activity					9	tRNA_SAD		17	nitrate transporter 1:2		2Fe-2S ferredoxin-like superfamily protein	6
13	asparagine biosynthetic process			4	glutathione disulfide oxidoreductase activity					9	TPP_enzyme_M		17	NADPH-dependent thioredoxin reductase A		3\'-5\'-exoribonuclease family protein	6
13	apical protein localization			4	glutamyl-tRNA reductase activity					9	Tmemb_14		17	N2,N2-dimethylguanosine tRNA methyltransferase		3-phosphoserine phosphatase	6
12	viral process			4	glutamate N-acetyltransferase activity					9	Thymidylat_synt		17	myristoyl-CoA:protein N-myristoyltransferase		60S acidic ribosomal protein family	6
12	vegetative meristem growth			4	glucuronoxylan 4-O-methyltransferase activity					9	ThiC-associated		17	myb domain protein 73		acetyl-CoA synthetase	6
12	UDP-rhamnose biosynthetic process			4	GDP-mannose transmembrane transporter activity					9	ThiC		17	molybdopterin biosynthesis CNX1 protein / molybdenum cofactor biosynthesis enzyme CNX1 (CNX1)		actin binding protein family	6
12	thiamine metabolic process			4	GDP binding					9	TFIIA_gamma_C		17	Molybdenum cofactor sulfurase family protein		ACT-like superfamily protein	6
12	tetrahydrofolate biosynthetic process			4	formamidase activity					9	TatD_DNase		17	MLP-like protein 423		acyl-activating enzyme 17	6
12	suspensor development			4	flavonol synthase activity					9	SurE		17	microtubule-associated protein 65-8		adenosine-5\'-phosphosulfate (APS) kinase 3	6
12	sphingolipid metabolic process			4	ferredoxin:thioredoxin reductase activity					9	SUI1		17	methyltransferase 1		AINTEGUMENTA-like 5	6
12	salicylic acid metabolic process			4	electron transporter, transferring electrons from cytochrome b6/f complex of photosystem II activity					9	Sua5_yciO_yrdC		17	lipoxygenase 2		aldehyde dehydrogenase 2C4	6
12	S-adenosylmethionine biosynthetic process			4	DNA polymerase processivity factor activity					9	STAG		17	lipase class 3 family protein		AMP deaminase, putative / myoadenylate deaminase, putative	6
12	RNA 3'-end processing			4	DNA demethylase activity					9	Sod_Fe_N		17	LIM domain-containing protein		Arabidopsis protein of unknown function (DUF241)	6
12	response to stress			4	disulfide oxidoreductase activity					9	SIR2		17	K+ uptake transporter 3		Arginyl-tRNA synthetase, class Ic	6
12	response to low fluence red light stimulus			4	dihydroxy-acid dehydratase activity					9	Sin_N		17	jasmonate-zim-domain protein 12		BEL1-like homeodomain 6	6
12	response to L-ascorbic acid			4	delta3,5-delta2,4-dienoyl-CoA isomerase activity					9	SapB_2		17	IQ-domain 3		beta-1,2-xylosyltransferase	6
12	regulation of viral process			4	cyclosporin A binding					9	S-AdoMet_synt_N		17	histidine kinase 3		beta-amylase 5	6
12	regulation of seed dormancy process			4	crotonoyl-[acyl-carrier-protein					9	Rotamase		17	GTP-binding protein 1		beta-ketoacyl reductase 1	6
12	regulation of proteolysis			4	CMP-N-acetylneuraminate transmembrane transporter activity					9	RNA_pol_Rpa2_4		17	GroES-like family protein		BRI1 suppressor 1 (BSU1)-like 1	6
12	regulation of developmental growth			4	caffeate O-methyltransferase activity					9	RIC1		17	GPI transamidase component family protein / Gaa1-like family protein		bromo-adjacent homology (BAH) domain-containing protein	6
12	regulation of defense response to virus			4	beta-alanyl-histamine hydrolase activity					9	Ribosomal_S14		17	Golgi-body localisation protein domain ;RNA pol II promoter Fmp27 protein domain		bromodomain and extraterminal domain protein 9	6
12	regulation of auxin polar transport			4	beta-alanyl-dopamine hydrolase activity					9	Ribosomal_S11		17	Glucose-1-phosphate adenylyltransferase family protein		BTB and TAZ domain protein 1	6
12	pyridoxine biosynthetic process			4	ATP citrate synthase activity					9	Ribosomal_L27		17	galacturonosyltransferase 14		calmodulin binding;purine nucleotide binding	6
12	positive regulation of posttranscriptional gene silencing			4	Atg8 ligase activity					9	Ribosomal_L2		17	farnesylated protein 3		calmodulin like 42	6
12	positive regulation of long-day photoperiodism, flowering			4	arginine binding					9	Rhamnogal_lyase		17	early nodulin-like protein 9		CAP (Cysteine-rich secretory proteins, Antigen 5, and Pathogenesis-related 1 protein) superfamily protein	6
12	positive regulation of apoptotic process			4	arabinosyltransferase activity					9	Rep-A_N		17	Dynein light chain type 1 family protein		casein kinase 1-like protein 2	6
12	plasma membrane pyruvate transport			4	allene-oxide cyclase activity					9	RCC_reductase		17	Domain of unknown function (DUF1995)		CDC27 family protein	6
12	phosphatidylinositol phosphorylation			4	ADP transmembrane transporter activity					9	PXA		17	DNA-binding HORMA family protein		cellulose synthase 6	6
12	peroxisomal transport			4	adenylosuccinate synthase activity					9	PsbQ		17	cytochrome P450, family 97, subfamily B, polypeptide 3		chloroplast beta-amylase	6
12	peptidyl-lysine methylation			4	actin monomer binding					9	Prefoldin_2		17	cytochrome P450, family 94, subfamily D, polypeptide 2		Class II aaRS and biotin synthetases superfamily protein	6
12	oxylipin metabolic process			4	acireductone dioxygenase [iron(II)-requiring					9	PPDK_N		17	cytochrome P450, family 716, subfamily A, polypeptide 1		CLUB	6
12	organ boundary specification between lateral organs and the meristem			4	acid-amino acid ligase activity					9	PNGaseA		17	CYTOCHROME P450 51G1		cofactor of nitrate reductase and xanthine dehydrogenase 2	6
12	nuclear-transcribed mRNA poly(A) tail shortening			4	acetylglutamate kinase activity					9	Phytochelatin		17	Cyclin D2;1		copper ion binding	6
12	nitrogen fixation			4	acetyl CoA:(Z)-3-hexen-1-ol acetyltransferase activity					9	PEX11		17	cyclic nucleotide gated channel 1		cyclin-dependent kinase E;1	6
12	nitric oxide mediated signal transduction			4	6-phosphogluconolactonase activity					9	Pectate_lyase_3		17	CTC-interacting domain 8		CYS, MET, PRO, and GLY protein 2	6
12	negative regulation of endopeptidase activity			4	4-hydroxy-3-methylbut-2-en-1-yl diphosphate reductase activity					9	PC_rep		17	conserved telomere maintenance component 1		cysteine-rich RLK (RECEPTOR-like protein kinase) 20	6
12	negative regulation of chromatin silencing			4	4-(cytidine 5'-diphospho)-2-C-methyl-D-erythritol kinase activity					9	OST-HTH		17	chloride channel F		cytochrome P450, family 707, subfamily A, polypeptide 4	6
12	negative regulation of actin filament depolymerization			4	3-phosphoinositide-dependent protein kinase activity					9	Orn_DAP_Arg_deC		17	chitinase A		cytochrome P450, family 71, subfamily B, polypeptide 23	6
12	mRNA stabilization			4	3-deoxy-manno-octulosonate cytidylyltransferase activity					9	Nucleoside_tran		17	Chalcone and stilbene synthase family protein		cytochrome P450, family 714, subfamily A, polypeptide 1	6
12	mRNA 3'-end processing			4	3-deoxy-8-phosphooctulonate synthase activity					9	NOG1		17	cellulose synthase like E1		cytochrome P450, family 79, subfamily B, polypeptide 2	6
12	monoterpenoid biosynthetic process			4	2-alkenal reductase (NADP+) activity					9	NMO		17	catalase 2		cytochrome P450, family 87, subfamily A, polypeptide 9	6
12	lignan biosynthetic process			4	1,4-dihydroxy-2-naphthoate octaprenyltransferase activity					9	Neurochondrin		17	calmodulin 5		cytochrome P450, family 94, subfamily C, polypeptide 1	6
12	leaf shaping			4	1,2-alpha-L-fucosidase activity					9	NAC		17	calcium exchanger 7		cytokinin-responsive gata factor 1	6
12	isoprenoid metabolic process			3	xanthophyll binding					9	Mo25		17	Calcium-dependent protein kinase family protein		demeter-like 1	6
12	intracellular sequestering of iron ion			3	vomilenine glucosyltransferase activity					9	MMS1_N		17	beta galactosidase 1		Dihydrolipoamide acetyltransferase, long form protein	6
12	intracellular auxin transport			3	UTP:xylose-1-phosphate uridylyltransferase activity					9	Mg-por_mtran_C		17	auxin signaling F-box 2		Dihydropterin pyrophosphokinase / Dihydropteroate synthase	6
12	inflammatory response			3	UTP-monosaccharide-1-phosphate uridylyltransferase activity					9	Methyltransf_23		17	autophagy 9 (APG9)		DNA glycosylase superfamily protein	6
12	glycerophosphate shuttle			3	UTP:arabinose-1-phosphate uridylyltransferase activity					9	Ku_N		17	autoinhibited Ca2+ -ATPase, isoform 8		DNA repair-recombination protein (RAD50)	6
12	glutathione catabolic process			3	UDP-N-acetylglucosamine-dolichyl-phosphate N-acetylglucosaminephosphotransferase activity					9	IF4E		17	autoinhibited Ca2+-ATPase 11		DnaJ/Hsp40 cysteine-rich domain superfamily protein	6
12	germ cell development			3	UDP-4-keto-rhamnose-4-keto-reductase activity					9	HIG_1_N		17	aspartic proteinase A1		Domain of unknown function (DUF1995)	6
12	flavonoid metabolic process			3	UDP-4-keto-6-deoxy-glucose-3,5-epimerase activity					9	Hemerythrin		17	Arabidopsis NAC domain containing protein 87		don-glucosyltransferase 1	6
12	establishment of tissue polarity			3	tRNA (5-methylaminomethyl-2-thiouridylate)-methyltransferase activity					9	HEM4		17	ankyrin repeat family protein / regulator of chromosome condensation (RCC1) family protein		EIN3-binding F box protein 1	6
12	detection of calcium ion			3	tRNA 2'-phosphotransferase activity					9	HCO3_cotransp		17	aminophospholipid ATPase 3		Endoplasmic reticulum vesicle transporter protein	6
12	defense response to nematode			3	transmembrane histidine kinase cytokinin receptor activity					9	Gryzun		17	Amino acid kinase family protein		epsin N-terminal homology (ENTH) domain-containing protein / clathrin assembly protein-related	6
12	cellular response to sucrose stimulus			3	transferase activity, transferring pentosyl groups					9	Glyco_transf_17		17	Amidohydrolase family		exocyst complex component sec15A	6
12	cellular response to glucose starvation			3	transferase activity, transferring alkyl or aryl (other than methyl) groups					9	Glycos_transf_2		17	AICARFT/IMPCHase bienzyme family protein		exocyst subunit exo70 family protein A2	6
12	cellular response to gibberellin stimulus			3	telomerase inhibitor activity					9	Glyco_hydro_2		17	adenylate kinase family protein		fatty acid biosynthesis 1	6
12	attachment of spindle microtubules to kinetochore involved in homologous chromosome segregation			3	telomerase activity					9	GCFC		17	actin-related protein 5		ferredoxin 3	6
12	allantoin catabolic process			3	supercoiled DNA binding					9	Gal_Lectin		17	ACT domain repeat 8		FMN-linked oxidoreductases superfamily protein	6
11	vacuolar protein processing			3	sulfur dioxygenase activity					9	Frataxin_Cyay		17	4-coumarate:CoA ligase 1		formin homolog 6	6
11	urea transport			3	succinate-CoA ligase (GDP-forming) activity					9	Foie-gras_1		17	30S ribosomal protein, putative		fucosyltransferase 1	6
11	UDP-glucose metabolic process			3	substrate-specific transmembrane transporter activity					9	FA_desaturase_2		16	WRKY DNA-binding protein 11		galactinol synthase 1	6
11	tRNA export from nucleus			3	structural constituent of chitin-based cuticle					9	eRF1_2		16	VEFS-Box of polycomb protein		galacturonosyltransferase 13	6
11	triterpenoid biosynthetic process			3	sterol delta7 reductase activity					9	ERCC4		16	UDP-xylose synthase 4		GATA transcription factor 4	6
11	transcription from RNA polymerase III promoter			3	soluble NSF attachment protein activity					9	ELFV_dehydrog_N		16	UDP-galactose transporter 2		GATA transcription factor 6	6
11	tetrapyrrole biosynthetic process			3	small GTPase regulator activity					9	eIF-4B		16	UB-like protease 1D		GATA type zinc finger transcription factor family protein	6
11	rhamnogalacturonan I side chain metabolic process			3	(S)-coclaurine-N-methyltransferase activity					9	DUSP		16	UB-like protease 1B		general control non-repressible 4	6
11	response to X-ray			3	S-alkylthiohydroximate lyase activity					9	DUF863		16	TRICHOME BIREFRINGENCE-LIKE 27		general regulatory factor 7	6
11	response to drug			3	RNA polymerase II transcription corepressor activity					9	DUF726		16	transcription coactivators		glucan synthase-like 8	6
11	response to carbon dioxide			3	RNA polymerase II repressing transcription factor binding					9	DUF724		16	Topoisomerase II-associated protein PAT1		glucose-6-phosphate dehydrogenase 2	6
11	regulation of stomatal complex development			3	RNA polymerase II carboxy-terminal domain kinase activity					9	DUF716		16	tonoplast dicarboxylate transporter		glutamate decarboxylase	6
11	regulation of starch metabolic process			3	RNA polymerase binding					9	DUF641		16	titan9		glycosyl hydrolase family protein 43	6
11	regulation of ion homeostasis			3	RNA lariat debranching enzyme activity					9	DUF640		16	thylakoid processing peptide		glycosyltransferase family protein 47	6
11	regulation of histone H3-K9 methylation			3	RNA-3'-phosphate cyclase activity					9	DUF4409		16	threonine aldolase 1		GTP cyclohydrolase I	6
11	regulation of gibberellic acid mediated signaling pathway			3	receptor binding					9	DUF4217		16	starch synthase 3		guanosine nucleotide diphosphate dissociation inhibitor 1	6
11	regulation of embryo sac egg cell differentiation			3	raucaffricine beta-glucosidase activity					9	DUF3550		16	squamosa promoter binding protein-like 2		helicase in vascular tissue and tapetum	6
11	regulation of cytokinin mediated signaling pathway			3	pyrroline-5-carboxylate reductase activity					9	DUF3511		16	splicing factor PWI domain-containing protein / RNA recognition motif (RRM)-containing protein		histone deacetylase 15	6
11	reciprocal DNA recombination			3	protein phosphatase type 2B regulator activity					9	DUF3414		16	serine/threonine protein kinase 2		HIT-type Zinc finger family protein	6
11	raffinose family oligosaccharide biosynthetic process			3	protein kinase A binding					9	DUF2404		16	Serine protease inhibitor (SERPIN) family protein		indeterminate(ID)-domain 4	6
11	pyruvate transport			3	proline-rich region binding					9	DUF2363		16	serine carboxypeptidase-like 33		indole-3-butyric acid response 10	6
11	purine nucleotide metabolic process			3	progesterone 5-alpha-reductase activity					9	DUF179		16	sequence-specific DNA binding;sequence-specific DNA binding transcription factors		indoleacetic acid-induced protein 8	6
11	protein localization to nuclear envelope			3	polygalacturonase inhibitor activity					9	DUF1685		16	senescence-associated family protein		inositol-pentakisphosphate 2-kinase 1	6
11	protein-chromophore linkage			3	phosphoribosylaminoimidazolesuccinocarboxamide synthase activity					9	DNA_pol_phi		16	root hair defective 6-like 4		IQ-domain 27	6
11	positive regulation of cell death			3	phosphopantothenoylcysteine decarboxylase activity					9	Diphthamide_syn		16	RING/U-box superfamily protein with ARM repeat domain		IQ-domain 3	6
11	positive regulation of brassinosteroid mediated signaling pathway			3	phosphatidylinositol phosphate kinase activity					9	Di19		16	ribosomal protein S2		IQ-domain 5	6
11	phosphatidylinositol-3-phosphate biosynthetic process			3	phosphatidylinositol-4-phosphate phosphatase activity					9	Dehydrin		16	Ribosomal protein L18e/L15 superfamily protein		K+ transporter 1	6
11	phloem development			3	peptide deformylase activity					9	DBP10CT		16	rhamnose biosynthesis 1		KH domain-containing protein / zinc finger (CCCH type) family protein	6
11	nucleotide-sugar biosynthetic process			3	oxidoreductase activity, acting on NAD(P)H, nitrogenous group as acceptor					9	Dak1		16	purple acid phosphatase 10		LJRHL1-like 3	6
11	nucleotide-excision repair, DNA incision, 5'-to lesion			3	oxalate oxidase activity					9	Cyclase		16	P-type ATP-ase 1		long-chain base (LCB) kinase 1	6
11	neurogenesis			3	oxalate-CoA ligase activity					9	CRM1_C		16	protein phosphatase 5.2		LYR family of Fe/S cluster biogenesis protein	6
11	negative regulation of defense response to bacterium			3	nucleobase transmembrane transporter activity					9	cobW		16	protein phosphatase 2CA		Mad3/BUB1 homology region 1	6
11	mucilage biosynthetic process involved in seed coat development			3	nitrite reductase (NO-forming) activity					9	Chitin_bind_1		16	polymerase gamma 2		malate dehydrogenase	6
11	mitochondrial RNA processing			3	NAPE-specific phospholipase D activity					9	CDP-OH_P_transf		16	plastid transcriptionally active 12		MALE GAMETOPHYTE DEFECTIVE 2	6
11	microtubule bundle formation			3	mRNA guanylyltransferase activity					9	CAP_C		16	phytochrome B		methionine--tRNA ligase, putative / methionyl-tRNA synthetase, putative / MetRS, putative	6
11	meiotic sister chromatid cohesion, centromeric			3	mitogen-activated protein kinase binding					9	CaM_binding		16	phytochelatin synthase 1 (PCS1)		Methylthiotransferase	6
11	leaf phyllotactic patterning			3	mevalonate kinase activity					9	C1_1		16	Phosphorylase superfamily protein		methyltransferases	6
11	ion transmembrane transport			3	mannosyltransferase activity					9	BCAS3		16	phosphoinositide binding		Mitochondrial glycoprotein family protein	6
11	induction by symbiont in host of tumor, nodule, or growth			3	lycopene epsilon cyclase activity					9	ATP_bind_3		16	Phosphate-responsive 1 family protein		mitochondrial processing peptidase alpha subunit	6
11	Group I intron splicing			3	L-threonine ammonia-lyase activity					9	ASL_C		16	Per1-like family protein		mitogen-activated protein kinase kinase kinase 5	6
11	glycogen biosynthetic process			3	low affinity nitrate transmembrane transporter activity					9	APG6		16	pectin methylesterase 2		myb domain protein 120	6
11	glycine metabolic process			3	L,L-diaminopimelate aminotransferase activity					9	Acyl-thio_N		16	pantothenate kinase 2		myb domain protein 54	6
11	gene expression			3	L-gulonolactone oxidase activity					9	ACBP		16	nuclear factor Y, subunit C11		NAC domain containing protein 83	6
11	establishment of cell polarity			3	L-cysteine desulfhydrase activity					9	6PGD		16	NOL1/NOP2/sun family protein / antitermination NusB domain-containing protein		NAP1-related protein 2	6
11	effector dependent induction by symbiont of host immune response			3	isoleucine-tRNA ligase activity					8	zf-Tim10_DDP		16	nicotinate phosphoribosyltransferase 1		NRAMP metal ion transporter 2	6
11	developmental programmed cell death			3	isoflavone 4'-O-methyltransferase activity					8	WLM		16	NEP-interacting protein 2		nuclear factor Y, subunit A7	6
11	chorismate biosynthetic process			3	intramolecular transferase activity					8	WIYLD		16	NAD(P)H dehydrogenase C1		nucleic acid binding	6
11	chaperone-mediated protein folding			3	inositol trisphosphate kinase activity					8	Vps16_C		16	N-acetyl-l-glutamate synthase 1		Nucleolar histone methyltransferase-related protein	6
11	cellular response to boron-containing substance levels			3	inositol tetrakisphosphate kinase activity					8	Uricase		16	NAC domain containing protein 41		NUP50 (Nucleoporin 50 kDa) protein	6
11	cellular response to boron-containing substance deprivation			3	inositol monophosphate 1-phosphatase activity					8	UDPGP		16	myosin XI A		ORMDL family protein	6
11	cellular component movement			3	inositol-1,4,5-trisphosphate 6-kinase activity					8	Tyr-DNA_phospho		16	myb-related protein 1		Peptide chain release factor 2	6
11	cell cycle			3	inositol-1,4,5-trisphosphate 5-phosphatase activity					8	tRNA_U5-meth_tr		16	myb domain protein 78		peptide met sulfoxide reductase 4	6
11	borate transport			3	indole-3-glycerol-phosphate synthase activity					8	TPR_9		16	myb domain protein 3r-4		PGR5-LIKE A	6
11	benzoate metabolic process			3	imidazoleglycerol-phosphate synthase activity					8	TMF_TATA_bd		16	mRNA splicing factor, thioredoxin-like U5 snRNP		phosphate deficiency response 2	6
11	auxin transport			3	hydroxymethylbilane synthase activity					8	Tmemb_185A		16	molybdenum cofactor sulfurase (LOS5) (ABA3)		phosphate starvation response 1	6
11	ATP transport			3	histone demethylase activity (H3-trimethyl-K4 specific)					8	TIM21		16	Mitogen activated protein kinase kinase kinase-related		Phosphatidate cytidylyltransferase family protein	6
11	arabinose metabolic process			3	histone deacetylase binding					8	Tic22		16	mitogen-activated protein kinase kinase kinase 17		phosphoenolpyruvate carboxylase 3	6
10	xanthophyll metabolic process			3	histidinol dehydrogenase activity					8	TGS		16	methyl-CPG-binding domain 8		phosphoglucomutase	6
10	vitamin B6 biosynthetic process			3	high affinity secondary active ammonium transmembrane transporter activity					8	TFIIA_gamma_N		16	Metallopeptidase M24 family protein		Phosphoinositide-specific phospholipase C family protein	6
10	very long-chain fatty acid catabolic process			3	glutathione thiolesterase activity					8	Tfb4		16	metacaspase 1		phytochrome interacting factor 3-like 5	6
10	uroporphyrinogen III biosynthetic process			3	glutamate synthase (ferredoxin) activity					8	TBP		16	MAP kinase 9		PHYTOSULFOKINE 3 PRECURSOR	6
10	ureide catabolic process			3	glutamate-cysteine ligase activity					8	SNF5		16	magnesium ion binding;thiamin pyrophosphate binding;hydro-lyases;catalytics;2-succinyl-5-enolpyruvyl-6-hydroxy-3-cyclohexene-1-carboxylic-acid synthases		prenylated RAB acceptor 1.B2	6
10	trehalose metabolic process			3	glucuronate-1-phosphate uridylyltransferase activity					8	RWD		16	Lycopene beta/epsilon cyclase protein		presequence protease 1	6
10	terpenoid metabolic process			3	glucosinolate:hydrogen symporter activity					8	Ribosomal_S7e		16	lumazine-binding family protein		Protein of unknown function (DUF1685)	6
10	synergid death			3	glucose-6-phosphate isomerase activity					8	Ribosomal_S7		16	LOB domain-containing protein 37		Protein of unknown function (DUF1712)	6
10	spermatogenesis			3	glucosamine 6-phosphate N-acetyltransferase activity					8	Ribosomal_S10		16	inter-alpha-trypsin inhibitor heavy chain-related		Protein of unknown function (DUF295)	6
10	S-adenosyl-L-methionine transport			3	GDP-mannose 3,5-epimerase activity					8	Ribosomal_L22		16	integral membrane TerC family protein		Protein of unknown function (DUF3550/UPF0682)	6
10	RNA polymerase I transcriptional preinitiation complex assembly at the promoter for the nuclear large rRNA transcript			3	GDP-fucose transmembrane transporter activity					8	Ribosomal_L14		16	hydrolases, acting on ester bonds		Protein of unknown function, DUF584	6
10	RNA biosynthetic process			3	formylmethanofuran-tetrahydromethanopterin N-formyltransferase activity					8	Ribonuclease_T2		16	homolog of yeast FIP1 [V]		Protein of unknown function, DUF647	6
10	ribosomal large subunit assembly			3	ferric iron binding					8	Rib_5-P_isom_A		16	Homeotic gene regulator		pseudo-response regulator 9	6
10	response to vitamin B1			3	ferredoxin-nitrate reductase activity					8	RB_A		16	hercules receptor kinase 2		P-type ATP-ase 1	6
10	response to nutrient			3	FAD diphosphatase activity					8	RALF		16	heat shock protein 70 (Hsp 70) family protein		pumilio 24	6
10	response to mannitol stimulus			3	eye pigment precursor transporter activity					8	PsaA_PsaB		16	golgi snare 12		pumilio 3	6
10	response to cobalt ion			3	endopeptidase activator activity					8	Pro_dh		16	Glycinamide ribonucleotide (GAR) synthetase		pyridoxin (pyrodoxamine) 5\'-phosphate oxidase	6
10	regulation of stomatal complex patterning			3	dTDP-4-dehydrorhamnose reductase activity					8	Prenyltrans_2		16	geminivirus rep interacting kinase 2		pyrophosphorylase 4	6
10	regulation of defense response to fungus, incompatible interaction			3	dihydroorotate dehydrogenase activity					8	PolyA_pol		16	Galactosyl transferase GMA12/MNN10 family protein		pyruvate decarboxylase-2	6
10	regulation of cell aging			3	dihydrocamalexic acid decarboxylase activity					8	PIG-U		16	Folylpolyglutamate synthetase family protein		RAB GTPase homolog A4A	6
10	regulation of adaxial/abaxial pattern formation			3	diacylglycerol cholinephosphotransferase activity					8	PH_2		16	Fes1A		RAD3-like DNA-binding helicase protein	6
10	pre-replicative complex assembly involved in nuclear cell cycle DNA replication			3	dephospho-CoA kinase activity					8	Peptidase_M49		16	Ferritin/ribonucleotide reductase-like family protein		related to AP2 12	6
10	positive regulation of transcription factor catabolic process			3	D-cysteine desulfhydrase activity					8	Peptidase_M18		16	fatty acid reductase 1		resistance to phytophthora 1	6
10	positive regulation of histone H3-K4 methylation			3	cytokinin 9-beta-glucosyltransferase activity					8	PEPCK_ATP		16	FAR1-related sequence 8		response regulator 3	6
10	positive regulation of histone H3-K27 methylation			3	cytokinin 7-beta-glucosyltransferase activity					8	PAH		16	epsin N-terminal homology (ENTH) domain-containing protein / clathrin assembly protein-related		response regulator 9	6
10	plastid DNA replication			3	cytokine binding					8	OSCP		16	dual specificity protein phosphatase family protein		rhomboid protein-related	6
10	plant-type cell wall organization or biogenesis			3	copper uptake transmembrane transporter activity					8	ORMDL		16	DOMAIN OF UNKNOWN FUNCTION 724 6		ribonuclease 2	6
10	peptidyl-lysine modification to hypusine			3	citrate transmembrane transporter activity					8	NRDE-2		16	DNA/RNA helicase protein		Ribonuclease II/R family protein	6
10	nuclear membrane fusion			3	chromo shadow domain binding					8	NIR_SIR		16	DNA-binding protein phosphatase 1		Ribosomal protein L22p/L17e family protein	6
10	non-photoreactive DNA repair			3	chromatin DNA binding					8	NAD_Gly3P_dh_N		16	diphthamide synthesis DPH2 family protein		Ribosomal protein L4/L1 family	6
10	negative regulation of mitotic metaphase/anaphase transition			3	cholinesterase activity					8	Mur_ligase_M		16	digalactosyl diacylglycerol deficient 2		RING/U-box protein	6
10	negative regulation of leaf senescence			3	chitosan binding					8	MoeA_C		16	DIE2/ALG10 family		RNA polymerase II transcription elongation factor	6
10	negative regulation of gene expression			3	carnitine racemase activity					8	Mo-co_dimer		16	decapping 5		RNA-directed DNA methylation 4	6
10	negative regulation of cell division			3	bis(5'-adenosyl)-triphosphatase activity					8	Miro		16	cytokinin-responsive gata factor 1		ROP-interactive CRIB motif-containing protein 4	6
10	negative regulation of apoptotic process			3	biotin synthase activity					8	MIF		16	cytokinin oxidase/dehydrogenase 6		rRNA processing protein-related	6
10	mycelium development			3	biotin-[methylcrotonoyl-CoA-carboxylase					8	MGS		16	cytochrome C oxidase 6B		SCP1-like small phosphatase 4	6
10	mitochondrial DNA replication			3	biotin-[acetyl-CoA-carboxylase					8	Methyltransf_4		16	cysteine-rich RLK (RECEPTOR-like protein kinase) 5		serine acetyltransferase 3;2	6
10	microtubule-based movement			3	binding, bridging					8	Methyltransf_18		16	cycling DOF factor 2		serine carboxypeptidase-like 7	6
10	maintenance of seed dormancy			3	anaphase-promoting complex binding					8	MEKHLA		16	C-terminal domain phosphatase-like 3		signal recognition particle receptor protein, chloroplast (FTSY)	6
10	lactose catabolic process			3	alpha-1,3-mannosyltransferase activity					8	Med17		16	CTC-interacting domain 7		SOUL heme-binding family protein	6
10	histone peptidyl-prolyl isomerization			3	alpha-1,3-mannosylglycoprotein 2-beta-N-acetylglucosaminyltransferase activity					8	Kinesin-related		16	crooked neck protein, putative / cell cycle protein, putative		structural maintenance of chromosomes 5	6
10	G2/M transition of mitotic cell cycle			3	adenosine 5'-monophosphoramidase activity					8	Ketoacyl-synt_C		16	COBRA-like extracellular glycosyl-phosphatidyl inositol-anchored protein family		SU(VAR)3-9 homolog 1	6
10	folic acid-containing compound biosynthetic process			3	acetylglutamate kinase regulator activity					8	JmjN		16	chloroplast ribosomal protein S4		SUPPRESSOR OF AUXIN RESISTANCE 3	6
10	folic acid biosynthetic process			3	acetolactate synthase activity					8	Hydantoinase_A		16	cellulose synthase-like B4		SWITCH/sucrose nonfermenting 3A	6
10	ER overload response			3	5'-flap endonuclease activity					8	HSA		16	calcium-dependent protein kinase 4		syntaxin of plants 32	6
10	entrainment of circadian clock by photoperiod			3	5-amino-6-(5-phosphoribosylamino)uracil reductase activity					8	Helicase_RecD		16	calcineurin B-like protein 10		Telomerase activating protein Est1	6
10	electron transport chain			3	4-hydroxyphenylpyruvate dioxygenase activity					8	Haemolytic		16	calcineurin B-like 3		transcription regulatory protein SNF2, putative	6
10	chromatin silencing at silent mating-type cassette			3	4-amino-4-deoxychorismate synthase activity					8	Guanylate_kin		16	B-S glucosidase 44		transferases, transferring glycosyl groups	6
10	cellular anion homeostasis			3	3R-hydroxyacyl-CoA dehydratase activity					8	GTP1_OBG		16	beta carbonic anhydrase 4		Translation initiation factor 2, small GTP-binding protein	6
10	cellular amino acid catabolic process			3	3-phosphoshikimate 1-carboxyvinyltransferase activity					8	Gp_dh_N		16	BEL1-like homeodomain 7		Transmembrane proteins 14C	6
10	biofilm formation			3	1-aminocyclopropane-1-carboxylate deaminase activity					8	GNAT_acetyltr_2		16	bacterial transferase hexapeptide repeat-containing protein		tyrosylprotein sulfotransferase	6
10	adaxial/abaxial pattern specification			2	urease activity					8	GMP_synt_C		16	Autophagy-related protein 13		UbiA prenyltransferase family protein	6
9	water homeostasis			2	UDP-xylosyltransferase activity					8	Glyco_transf_92		16	ATP binding cassette subfamily B19		ubiquitin C-terminal hydrolase 3	6
9	UDP-N-acetylglucosamine metabolic process			2	UDP-N-acetylmuramoylalanine-D-glutamate ligase activity					8	Glyco_transf_34		16	appr-1-p processing enzyme family protein		Ubiquitin domain-containing protein	6
9	UDP-N-acetylgalactosamine metabolic process			2	tryptophanase activity					8	Fip1		16	Actin-binding FH2 (Formin Homology) protein		ubiquitin-specific protease 23	6
9	tyrosine catabolic process			2	tRNA-specific adenosine deaminase activity					8	Fe-S_biosyn		16	acetyl-CoA carboxylase 1		ubiquitin-specific protease 5	6
9	tRNA transcription from RNA polymerase III promoter			2	tRNA (guanine) methyltransferase activity					8	Fe_bilin_red		15	zinc ion binding;DNA binding		UDP-galactose transporter 6	6
9	stomatal complex patterning			2	tRNA (guanine(37)-N(1))-methyltransferase activity					8	FBPase		15	zinc finger (ubiquitin-hydrolase) domain-containing protein		UDP-glucosyl transferase 72B3	6
9	sporopollenin biosynthetic process			2	tRNA dihydrouridine synthase activity					8	FAD_binding_2		15	zinc finger (CCCH-type) family protein / RNA recognition motif (RRM)-containing protein		UDP-glucosyl transferase 89B1	6
9	specification of organ axis polarity			2	transforming growth factor beta receptor binding					8	FabA		15	Vacuolar protein sorting 55 (VPS55) family protein		vacuolar protein sorting 41	6
9	simple leaf morphogenesis			2	transferase activity, transferring acyl groups other than amino-acyl groups					8	Evr1_Alr		15	vacuolar protein sorting 11		vacuolar proton ATPase A3	6
9	signaling			2	transcription corepressor activity					8	Endonuclease_5		15	UDP-glucose pyrophosphorylase 3		with no lysine (K) kinase 3	6
9	secretion by cell			2	thalianol hydroxylase activity					8	Elong-fact-P_C		15	UBX domain-containing protein		xyloglucan endotransglucosylase/hydrolase 25	6
9	response to phenylalanine			2	TFIID-class transcription factor binding					8	EFP		15	ubiquitin-specific protease 13		zinc finger (CCCH-type/C3HC4-type RING finger) family protein	6
9	response to low fluence blue light stimulus by blue low-fluence system			2	tetraacyldisaccharide 4'-kinase activity					8	efhand_like		15	Trimeric LpxA-like enzymes superfamily protein		16S rRNA processing protein RimM family	5
9	response to leucine			2	taurine dioxygenase activity					8	EB1		15	transmembrane nine 1		1-deoxy-D-xylulose 5-phosphate synthase 3	5
9	response to iron(III) ion			2	superoxide dismutase copper chaperone activity					8	DWNN		15	tetratricopetide-repeat thioredoxin-like 1		3-ketoacyl-CoA synthase 4	5
9	response to histidine			2	structural constituent of muscle					8	DUF962		15	Sucrose-phosphate synthase family protein		3-ketoacyl-CoA synthase 6	5
9	response to acidity			2	sterol binding					8	DUF829		15	SOS3-interacting protein 1		4-coumarate:CoA ligase 3	5
9	respiratory chain complex IV assembly			2	sphingosine hydroxylase activity					8	DUF617		15	smr (Small MutS Related) domain-containing protein		5\'-AMP-activated protein kinase beta-2 subunit protein	5
9	regulation of timing of cell differentiation			2	sphingolipid delta-4 desaturase activity					8	DUF599		15	SIN3-like 3		AAA-type ATPase family protein / ankyrin repeat family protein	5
9	regulation of superoxide anion generation			2	sodium channel activity					8	DUF568		15	shortage in chiasmata 1		ABC-2 and Plant PDR ABC-type transporter family protein	5
9	regulation of potassium ion transport			2	small conjugating protein ligase activity					8	DUF525		15	SH2 domain protein A		abscisic acid (aba)-deficient 4	5
9	regulation of phragmoplast microtubule organization			2	SMAD binding					8	DUF4057		15	serine acetyltransferase 1;1		Abscisic acid-responsive (TB2/DP1, HVA22) family protein	5
9	regulation of phosphorylation			2	siderophore transmembrane transporter activity					8	DUF3774		15	Senescence/dehydration-associated protein-related		ACT domain-containing small subunit of acetolactate synthase protein	5
9	regulation of multicellular organismal development			2	S-(hydroxymethyl)glutathione dehydrogenase activity					8	DUF3651		15	SC35-like splicing factor 33		acyl activating enzyme 5	5
9	regulation of mitotic spindle organization			2	S-formylglutathione hydrolase activity					8	DUF2828		15	saposin B domain-containing protein		acylaminoacyl-peptidase-related	5
9	regulation of cell growth by extracellular stimulus			2	serine-type D-Ala-D-Ala carboxypeptidase activity					8	DUF1998		15	SAP domain-containing protein		acyl-CoA binding protein 5	5
9	regulation of anion transport			2	S-adenosyl-L-methionine:benzoic acid carboxyl methyl transferase activity					8	DUF1817		15	S-adenosylmethionine carrier 1		adenylate kinase 1	5
9	protein oligomerization			2	rRNA (adenine-N6,N6-)-dimethyltransferase activity					8	dNK		15	SAD1/UNC-84 domain protein 2		adenylosuccinate synthase	5
9	protein homotetramerization			2	[ribulose-bisphosphate carboxylase					8	DNA_mis_repair		15	RWD domain-containing protein		aldehyde dehydrogenase 22A1	5
9	positive regulation of telomerase activity			2	ribosome binding					8	DNA_ligase_A_N		15	Ribosomal protein S4		aldehyde dehydrogenase 2B4	5
9	positive regulation of starch catabolic process by positive regulation of transcription from RNA polymerase II promoter			2	ribonucleoprotein complex binding					8	DNA_ligase_A_C		15	Ribosomal protein S21 family protein		aldehyde dehydrogenase 3F1	5
9	positive regulation of pseudohyphal growth by positive regulation of transcription from RNA polymerase II promoter			2	ribonuclease E activity					8	DMRL_synthase		15	Ribosomal protein L32e		aldehyde oxidase 2	5
9	positive regulation of metalloenzyme activity			2	rDNA binding					8	DFP		15	Ribonuclease III family protein		alfin-like 7	5
9	positive regulation of invasive growth in response to glucose limitation by positive regulation of transcription from RNA polymerase II promoter			2	quinolinate synthetase A activity					8	DEK_C		15	ribonuclease 2		Alkaline-phosphatase-like family protein	5
9	positive regulation of hydroxymethylglutaryl-CoA reductase (NADPH) activity			2	quercetin 2,3-dioxygenase activity					8	DAP3		15	replication factor C1		alpha-xylosidase 1	5
9	positive regulation of histone H3-K9 methylation			2	pyruvate dehydrogenase activity					8	Dabb		15	receptor like protein 6		aluminum-activated malate transporter 9	5
9	positive regulation of flocculation via cell wall protein-carbohydrate interaction by positive regulation of transcription from RNA polymerase II promoter			2	pyrimidine nucleotide-sugar transmembrane transporter activity					8	Cupin_3		15	receptor like protein 26		amino acid permease 3	5
9	positive regulation of cytokinesis			2	purine nucleoside transmembrane transporter activity					8	Cupin_2		15	Raffinose synthase family protein		appr-1-p processing enzyme family protein	5
9	positive regulation of cell size			2	(+)-pulegone reductase, (-)-menthone as substrate, activity					8	CUE		15	Putative serine esterase family protein		ARF-GAP domain 8	5
9	positive regulation of actin nucleation			2	(+)-pulegone reductase, (+)-isomenthone as substrate, activity					8	Cu_amine_oxidN3		15	protodermal factor 1		ARID/BRIGHT DNA-binding domain-containing protein	5
9	polycistronic mRNA processing			2	proteoglycan binding					8	CTK3		15	Protein of unknown function (DUF3223)		ARM repeat protein interacting with ABF2	5
9	pigment granule maturation			2	protein tag					8	COG6		15	protein kinase 1B		armadillo repeat only 1	5
9	phyllotactic patterning			2	protein prenyltransferase activity					8	Citrate_synt		15	PQ-loop repeat family protein / transmembrane family protein		Armadillo/beta-catenin-like repeat family protein	5
9	photosystem I assembly			2	protein-disulfide reductase activity					8	Cas1_AcylT		15	plastid developmental protein DAG, putative		ascorbate peroxidase 6	5
9	optokinetic behavior			2	protein C-terminal S-isoprenylcysteine carboxyl O-methyltransferase activity					8	CAP_N		15	Plant-specific transcription factor YABBY family protein		ataxia-telangiectasia mutated	5
9	notochord cell vacuolation			2	protein-arginine omega-N symmetric methyltransferase activity					8	CAP		15	PLANT CADMIUM RESISTANCE 2		ATP-dependent Clp protease	5
9	negative regulation of histone H4 acetylation			2	polyprenyldihydroxybenzoate methyltransferase activity					8	C1_3		15	photosystem II light harvesting complex gene B1B2		AUX/IAA transcriptional regulator family protein	5
9	mRNA cleavage involved in gene silencing by miRNA			2	pigment binding					8	BPL_LplA_LipB		15	phospholipase A2-beta		auxin response factor 4	5
9	molybdate ion export from vacuole			2	phytol kinase activity					8	APG9		15	phosphatidyl serine synthase family protein		auxin signaling F-box 2	5
9	mitotic G2 DNA damage checkpoint			2	phosphorylase kinase regulator activity					8	Alum_res		15	Phosphatidylinositol 3- and 4-kinase family protein		AZA-guanine resistant1	5
9	mitochondrial electron transport, ubiquinol to cytochrome c			2	phosphoribosylglycinamide formyltransferase activity					8	Alpha-mann_mid		15	Phosphatidic acid phosphatase (PAP2) family protein		basic region/leucine zipper transcription factor 68	5
9	methionine metabolic process			2	phosphomethylethanolamine N-methyltransferase activity					8	AIRS		15	phloem protein 2-A13		beta HLH protein 93	5
9	maturation of SSU-rRNA from tricistronic rRNA transcript (SSU-rRNA, 5.8S rRNA, LSU-rRNA)			2	phosphatidyl-N-methylethanolamine N-methyltransferase activity					8	AIG2		15	P-glycoprotein 21		beta-galactosidase 10	5
9	maltose biosynthetic process			2	phosphatidyl-N-dimethylethanolamine N-methyltransferase activity					8	AICARFT_IMPCHas		15	Peptidase M50 family protein		biotin F	5
9	male meiosis cytokinesis			2	phosphatidylinositol phosphate phosphatase activity					8	AAA_33		15	Peptidase family M48 family protein		BR-signaling kinase 2	5
9	lytic vacuole organization			2	phosphatidylcholine binding					7	Zw10		15	pentatricopeptide repeat 336		BTB/POZ/MATH-domains containing protein	5
9	leaf proximal/distal pattern formation			2	phosphatase activator activity					7	zf-XS		15	PDI-like 1-6		C3HC zinc finger-like	5
9	intrachromosomal DNA recombination			2	pheophytinase activity					7	zf-U1		15	PDI-like 1-4		calmodulin-binding receptor-like cytoplasmic kinase 1	5
9	hydrogen peroxide mediated signaling pathway			2	peroxiredoxin activity					7	zf-PARP		15	PCF11P-similar protein 4		calmodulin-binding receptor-like cytoplasmic kinase 2	5
9	eye pigmentation			2	peptidase inhibitor activity					7	zf-CCHC_4		15	pathogenesis related homeodomain protein A		calmodulin-domain protein kinase 5	5
9	endosperm cellularization			2	pantoate-beta-alanine ligase activity					7	Y_phosphatase2		15	Papain family cysteine protease		calreticulin 3	5
9	endosome to pigment granule transport			2	palmitoyltransferase activity					7	WPP		15	Outer membrane OMP85 family protein		cAMP-regulated phosphoprotein 19-related protein	5
9	D-serine metabolic process			2	ornithine decarboxylase activity					7	V_ATPase_I		15	Optic atrophy 3 protein (OPA3)		Carbohydrate-binding X8 domain superfamily protein	5
9	detoxification of nitrogen compound			2	omega-6 fatty acid desaturase activity					7	UPF0121		15	O-acetyltransferase family protein		casein kinase I-like 8	5
9	determination of dorsal/ventral asymmetry			2	oligosaccharide transmembrane transporter activity					7	UPF0041		15	Nucleic acid-binding proteins superfamily		CCCH-type zinc finger protein with ARM repeat domain	5
9	'de novo' pyrimidine nucleobase biosynthetic process			2	nucleosome binding					7	tRNA_synt_2f		15	nuclear poly(a) polymerase		CDPK-related kinase 1	5
9	clathrin-mediated endocytosis			2	nitrate:hydrogen symporter activity					7	Trehalase		15	NAD kinase 2		cellulose synthase A4	5
9	cellulose microfibril organization			2	NEDD8 ligase activity					7	TPK_catalytic		15	NADH dehydrogenase family protein		centromere protein C	5
9	carbohydrate mediated signaling			2	NAD(P)H dehydrogenase (quinone) activity					7	TP6A_N		15	N-acetylglucosaminylphosphatidylinositol de-N-acetylase family protein		chloride channel D	5
9	brain development			2	NADH dehydrogenase (quinone) activity					7	Topo-VIb_trans		15	NAC domain containing protein 1		Class II aminoacyl-tRNA and biotin synthetases superfamily protein	5
9	bile acid and bile salt transport			2	N-1-naphthylphthalamic acid binding					7	Tom22		15	myb domain protein 20		Clathrin light chain protein	5
9	auxin mediated signaling pathway involved in phyllotactic patterning			2	mRNA (guanine-N7-)-methyltransferase activity					7	TLC		15	mRNA capping enzyme family protein		cleavage stimulating factor 64	5
9	autophagic cell death			2	microfilament motor activity					7	Thg1		15	monodehydroascorbate reductase 4		cofactor of nitrate reductase and xanthine dehydrogenase 3	5
9	anther wall tapetum cell differentiation			2	methylthioadenosine nucleosidase activity					7	TENA_THI-4		15	Mo25 family protein		C-terminal domain phosphatase-like 3	5
9	aerenchyma formation			2	methionine gamma-lyase activity					7	T2SE		15	mitotic checkpoint family protein		CwfJ-like family protein	5
8	vitamin K biosynthetic process			2	MAP kinase tyrosine/serine/threonine phosphatase activity					7	Syntaxin-6_N		15	mitogen-activated protein kinase kinase kinase 9		cyclin-dependent kinase C;1	5
8	vasculature development			2	mannose-1-phosphate guanylyltransferase (GDP) activity					7	Symplekin_C		15	mitochondrial substrate carrier family protein		cycling DOF factor 2	5
8	triose phosphate transport			2	mannitol dehydrogenase activity					7	SOUL		15	methyl-CPG-binding domain protein 13		Cytochrome bd ubiquinol oxidase, 14kDa subunit	5
8	trehalose catabolic process			2	malate synthase activity					7	Sof1		15	Metal-dependent phosphohydrolase		CYTOCHROME P450 51G1	5
8	tetrahydrofolylpolyglutamate biosynthetic process			2	lycopene beta cyclase activity					7	SnoaL_3		15	Mannose-6-phosphate isomerase, type I		cytochrome P450, family 71, subfamily B, polypeptide 37	5
8	stem cell fate determination			2	L-tyrosine:pyruvate aminotransferase activity					7	SMC_hinge		15	LisH/CRA/RING-U-box domains-containing protein		cytochrome P450, family 81, subfamily D, polypeptide 5	5
8	sphingosine biosynthetic process			2	LSU rRNA binding					7	Shikimate_dh_N		15	LisH and RanBPM domains containing protein		Cytosol aminopeptidase family protein	5
8	small molecule metabolic process			2	L-serine hydro-lyase (adding indole, L-tryptophan-forming) activity					7	Sec3		15	L-Aspartase-like family protein		defective in exine formation protein (DEX1)	5
8	single fertilization			2	L-phenylalanine:pyruvate aminotransferase activity					7	SCO1-SenC		15	Lactoylglutathione lyase / glyoxalase I family protein		DEGP protease 5	5
8	rRNA transcription from plastid promoter			2	L-phenylalanine:2-oxoglutarate aminotransferase activity					7	RRM_3		15	iron-regulated protein 3		dehydratase family	5
8	rRNA modification			2	low-density lipoprotein receptor activity					7	RPN7		15	indeterminate(ID)-domain 4		dehydration-induced protein (ERD15)	5
8	rRNA 3'-end processing			2	L-methionine:2-oxoglutarate aminotransferase activity					7	RPA_C		15	Immunoglobulin E-set superfamily protein		dgd1 suppressor 1	5
8	RNA 3' uridylation			2	L-leucine:2-oxoglutarate aminotransferase activity					7	RNase_HII		15	holocarboxylase synthase 1		DHFS-FPGS homolog B	5
8	rhamnogalacturonan II biosynthetic process			2	lipoyl(octanoyl) transferase activity					7	RNA_pol_Rpb2_4		15	histidine triad nucleotide-binding 4		DNA photolyases;DNA photolyases	5
8	response to selenium ion			2	lipid-A-disaccharide synthase activity					7	RNA_pol_Rpb1_7		15	helicases;ATP-dependent helicases;nucleic acid binding;ATP binding;DNA-directed DNA polymerases;DNA binding		DNA-binding protein phosphatase 1	5
8	regulation of short-day photoperiodism, flowering			2	L-glutamine:2-oxoglutarate aminotransferase activity					7	RNA_pol_Rpb1_6		15	heat shock transcription factor B2A		DNA-directed DNA polymerases	5
8	regulation of nematode larval development			2	L-galactose dehydrogenase activity					7	RNA_pol_delta		15	H(+)-ATPase 3		DNAJ homologue 3	5
8	regulation of lipid catabolic process			2	L-amino acid efflux transmembrane transporter activity					7	RNA_pol_A_bac		15	Guanylate-binding family protein		dynamin-like 3	5
8	regulation of jasmonic acid biosynthetic process			2	isochorismate synthase activity					7	Ribosomal_S9		15	GRAM domain-containing protein / ABA-responsive protein-related		dynamin-like protein 6	5
8	regulation of anatomical structure morphogenesis			2	intramolecular transferase activity, transferring hydroxy groups					7	Ribosomal_S3Ae		15	golgin candidate 5		early nodulin-related	5
8	reductive pentose-phosphate cycle			2	inositol oxygenase activity					7	Ribosomal_S13_N		15	Glycosyl hydrolase family 38 protein		ER lumen protein retaining receptor family protein	5
8	protein K63-linked deubiquitination			2	inorganic diphosphate transmembrane transporter activity					7	Ribosomal_L5		15	Glycolipid transfer protein (GLTP) family protein		Erythronate-4-phosphate dehydrogenase family protein	5
8	protein K48-linked deubiquitination			2	indol-3-yl-methyl-desulfoglucosinolate sulfotransferase activity					7	Ribosomal_L28e		15	Glycogen/starch synthases, ADP-glucose type		ethylene response factor 7	5
8	proline catabolic process			2	hypoxanthine phosphoribosyltransferase activity					7	Ribosomal_L12		15	glutamate-ammonia ligases;catalytics;glutamate-ammonia ligases		Eukaryotic protein of unknown function (DUF872)	5
8	preprophase band assembly			2	hydrolase activity, acting on acid anhydrides, catalyzing transmembrane movement of substances					7	Ribophorin_I		15	formin 8		Eukaryotic protein of unknown function (DUF914)	5
8	positive regulation of vernalization response			2	homogentisate solanesyltransferase activity					7	Ribonuc_red_lgN		15	FMN-linked oxidoreductases superfamily protein		eukaryotic translation initiation factor 4G	5
8	positive regulation of transcription from RNA polymerase II promoter			2	homogentisate geranylgeranyltransferase activity					7	RGP		15	flavin-dependent monooxygenase 1		Eukaryotic translation initiation factor eIF2A family protein	5
8	positive regulation of sister chromatid cohesion			2	homogentisate farnesyltransferase activity					7	Rab5ip		15	F-box protein 2		exoribonuclease 4	5
8	positive regulation of histone H3-K9 dimethylation			2	histone serine kinase activity					7	R3H		15	expansin-like A1		expansin A1	5
8	plastoquinone biosynthetic process			2	histone methyltransferase activity (H3-K27 specific)					7	Pyrid_oxidase_2		15	evolutionarily conserved C-terminal region 8		FASCICLIN-like arabinogalactan 2	5
8	plasmodesma organization			2	histone demethylase activity (H4-R3 specific)					7	PUB		15	evolutionarily conserved C-terminal region 4		FBD-associated F-box protein	5
8	phytochromobilin biosynthetic process			2	histone demethylase activity (H3-R2 specific)					7	PSS		15	ERF domain protein 11		Galactose-binding protein	5
8	photosystem II oxygen evolving complex assembly			2	histone demethylase activity (H3-K36 specific)					7	Prp31_C		15	embryo defective 1745		Gibberellin-regulated family protein	5
8	negative regulation of isopentenyl diphosphate biosynthetic process, mevalonate-independent pathway			2	histone acetyltransferase activity (H3-K9 specific)					7	Prenyltrans_1		15	don-glucosyltransferase 1		Glucose-methanol-choline (GMC) oxidoreductase family protein	5
8	nectary development			2	hexaprenyldihydroxybenzoate methyltransferase activity					7	PolyA_pol_RNAbd		15	DNA-binding protein, putative		glutamate decarboxylase 2	5
8	NADH dehydrogenase complex (plastoquinone) assembly			2	H3 histone acetyltransferase activity					7	PITH		15	dehydroascorbate reductase 1		glutathione S-transferase TAU 25	5
8	monoterpene biosynthetic process			2	GTPase activator activity					7	PhzC-PhzF		15	cytochrome P450, family 94, subfamily C, polypeptide 1		glutathione S-transferase THETA 1	5
8	mitochondrial RNA catabolic process			2	glyceraldehyde-3-phosphate dehydrogenase (NADP+) (phosphorylating) activity					7	PHY		15	cytochrome P450, family 87, subfamily A, polypeptide 9		glycerol-3-phosphate acyltransferase 5	5
8	microtubule polymerization			2	glutaminase activity					7	Phosphorylase		15	cytochrome P450, family 711, subfamily A, polypeptide 1		GPI transamidase component family protein / Gaa1-like family protein	5
8	meiotic sister chromatid cohesion			2	glutamate dehydrogenase [NAD(P)+					7	Peptidase_S39		15	cysteine-rich RLK (RECEPTOR-like protein kinase) 30		GTP binding Elongation factor Tu family protein	5
8	meiotic chromosome separation			2	glutamate-1-semialdehyde 2,1-aminomutase activity					7	Peptidase_M22		15	cyclic nucleotide-binding transporter 1		GTP-binding protein Obg/CgtA	5
8	maintenance of protein location in nucleus			2	glucuronokinase activity					7	Peptidase_C65		15	coatomer gamma-2 subunit, putative / gamma-2 coat protein, putative / gamma-2 COP, putative		H(+)-ATPase 2	5
8	Lewis a epitope biosynthetic process			2	glucose-1-phosphate guanylyltransferase (GDP) activity					7	Pentapeptide		15	Cleavage and polyadenylation specificity factor (CPSF) A subunit protein		high mobility group	5
8	isopeptide cross-linking via N6-(L-isoglutamyl)-L-lysine			2	gluconokinase activity					7	PCMT		15	Class-II DAHP synthetase family protein		histidine triad nucleotide-binding 4	5
8	iron incorporation into metallo-sulfur cluster			2	gibberellin binding					7	PARP_reg		15	chromatin remodeling 1		histone methyltransferases(H3-K4 specific);histone methyltransferases(H3-K36 specific)	5
8	ion transport			2	GDP-L-fucose synthase activity					7	PAPA-1		15	Chlorophyll A-B binding family protein		homeobox 1	5
8	inosine biosynthetic process			2	GDP-galactose:myoinositol-1-phosphate guanylyltransferase activity					7	NUDIX_2		15	chitin elicitor receptor kinase 1		Integral membrane HRF1 family protein	5
8	induced systemic resistance			2	GDP-galactose:mannose-1-phosphate guanylyltransferase activity					7	Not1		15	chaperonin 20		Integral membrane Yip1 family protein	5
8	hypoxanthine salvage			2	GDP-galactose:glucose-1-phosphate guanylyltransferase activity					7	NIR_SIR_ferr		15	chaperone binding;ATPase activators		interferon-related developmental regulator family protein / IFRD protein family	5
8	guard mother cell cytokinesis			2	fumarylacetoacetase activity					7	NAGLU_N		15	carotenoid cleavage dioxygenase 1		jasmonic acid carboxyl methyltransferase	5
8	GDP-L-fucose salvage			2	formate-tetrahydrofolate ligase activity					7	Mog1		15	beta-galactosidase 17		KDO transferase A	5
8	fucose biosynthetic process			2	flavonol 3-O-glucosyltransferase activity					7	MitMem_reg		15	beta-galactosidase 16		KRR1 family protein	5
8	female gamete generation			2	farnesyl-diphosphate farnesyltransferase activity					7	Med13_C		15	beta-amylase 1		LIM domain-containing protein	5
8	exocytosis			2	exoribonuclease activity					7	Mago_nashi		15	beta-1,3-glucanase 2		lipase 1	5
8	embryonic meristem initiation			2	exochitinase activity					7	LNS2		15	ATP-dependent RNA helicase, mitochondrial, putative		Lipin family protein	5
8	cysteine biosynthetic process from serine			2	enterochelin esterase activity					7	Ku		15	ARM repeat protein interacting with ABF2		LisH/CRA/RING-U-box domains-containing protein	5
8	copper ion transmembrane transport			2	elongation factor-2 kinase activity					7	K_tetra		15	amino acid permease 6		LJRHL1-like 1	5
8	chromosome separation			2	dUTP diphosphatase activity					7	KAT11		15	Alpha amylase family protein		long-chain base1	5
8	centromere complex assembly			2	dTDP-4-dehydrorhamnose 3,5-epimerase activity					7	KA1		15	AGAMOUS-like 12		magnesium transporter 2	5
8	cellular response to UV			2	drug transmembrane transporter activity					7	IP_trans		15	ADP-glucose pyrophosphorylase family protein		MAK10 homologue	5
8	cellular response to blue light			2	drug binding					7	Intron_maturas2		15	acetoacetyl-CoA thiolase 2		manganese tracking factor for mitochondrial SOD2	5
8	cellular defense response			2	dolichyl-phosphate beta-D-mannosyltransferase activity					7	Hyccin		15	3-phosphoinositide-dependent protein kinase-1, putative		MAP kinase 4	5
8	CAAX-box protein maturation			2	DNA-dependent protein kinase activity					7	HMG_CoA_synt_N		14	Zincin-like metalloproteases family protein		MAP kinase 9	5
8	branched-chain amino acid catabolic process			2	diphosphomevalonate decarboxylase activity					7	HMG_CoA_synt_C		14	YELLOW STRIPE like 2		MAPK/ERK kinase kinase 1	5
8	bract formation			2	dihydroneopterin aldolase activity					7	HABP4_PAI-RBP1		14	xyloglucan endotransglucosylase/hydrolase 32		MAR binding filament-like protein 1	5
8	anisotropic cell growth			2	diamine oxidase activity					7	Guanylate_cyc_2		14	XB3 ortholog 1 in Arabidopsis thaliana		membrane-associated progesterone binding protein 3	5
8	aldehyde biosynthetic process			2	D-aminoacyl-tRNA deacylase activity					7	Glyco_transf_64		14	WRKY DNA-binding protein 4		methyltransferases;nucleic acid binding	5
8	adenosine salvage			2	cytidylate kinase activity					7	Glyco_hydro_77		14	Uncharacterised protein family (UPF0041)		microtubule-associated proteins 65-1	5
8	activation of tryptophan 5-monooxygenase activity			2	cystathionine gamma-synthase activity					7	Glyco_hydro_2_N		14	UDP-glucosyl transferase 73C6		Mitochondrial inner membrane translocase complex, subunit Tim44-related protein	5
7	vacuolar sequestering			2	cystathionine beta-lyase activity					7	GDC-P		14	ubiquitin-specific protease 2		MUTL protein homolog 1	5
7	vacuolar proton-transporting V-type ATPase complex assembly			2	cyanate hydratase activity					7	GatB_N		14	tRNAHis guanylyltransferase		MUTL protein homolog 3	5
7	uracil catabolic process			2	cofactor binding					7	GARS_A		14	TRICHOME BIREFRINGENCE-LIKE 33		myb domain protein 20	5
7	threonine biosynthetic process			2	cis-trans isomerase activity					7	Gamma-COP		14	TRF-like 5		myb domain protein 305	5
7	spermatid differentiation			2	cholesterol binding					7	FtsJ		14	trehalase 1		myb domain protein 78	5
7	silicate transport			2	ceramide glucosyltransferase activity					7	Es2		14	transcription activators		NADP-malic enzyme 1	5
7	seryl-tRNA aminoacylation			2	CDP-diacylglycerol-inositol 3-phosphatidyltransferase activity					7	ERG4_ERG24		14	TOPLESS-related 3		NDR1/HIN1-like 1	5
7	sequestering of zinc ion			2	CDP-diacylglycerol-glycerol-3-phosphate 3-phosphatidyltransferase activity					7	ENOD93		14	tobamovirus multiplication 2A		nijmegen breakage syndrome 1	5
7	retrograde transport, endosome to Golgi			2	CDP-alcohol phosphatidyltransferase activity					7	DUF92		14	TLD-domain containing nucleolar protein		nine-cis-epoxycarotenoid dioxygenase 4	5
7	response to paraquat			2	carnitine:acyl carnitine antiporter activity					7	DUF913		14	Tim10/DDP family zinc finger protein		N-MYC downregulated-like 1	5
7	response to oxygen levels			2	CAAX-protein geranylgeranyltransferase activity					7	DUF872		14	TatD related DNase		NOD26-like intrinsic protein 1;2	5
7	response to deep water			2	C-22 sterol desaturase activity					7	DUF822		14	SWIB/MDM2 domain superfamily protein		NOD26-like intrinsic protein 5;1	5
7	response to antibiotic			2	betaine-aldehyde dehydrogenase activity					7	DUF399		14	Structural maintenance of chromosomes (SMC) family protein		Nodulin-like / Major Facilitator Superfamily protein	5
7	regulation of sulfur metabolic process			2	benzoate-CoA ligase activity					7	DUF3700		14	STRUBBELIG-receptor family 6		nonsense-mediated mRNA decay NMD3 family protein	5
7	regulation of salicylic acid biosynthetic process			2	AU-rich element binding					7	DUF3403		14	stomatal cytokinesis defective / SCD1 protein (SCD1)		nuclear factor Y, subunit A3	5
7	regulation of response to water deprivation			2	aureusidin synthase activity					7	DUF3049		14	sterol methyltransferase 1		nuclear factor Y, subunit B11	5
7	regulation of protein homodimerization activity			2	ATP phosphoribosyltransferase activity					7	DUF303		14	SLOW GROWTH 1		nuclear RNA polymerase D1B	5
7	regulation of pH			2	ATPase binding					7	DUF1751		14	signal recognition particle receptor protein, chloroplast (FTSY)		Outer membrane OMP85 family protein	5
7	regulation of long-day photoperiodism, flowering			2	aryl-alcohol dehydrogenase (NADP+) activity					7	DUF1350		14	sigma factor E		Outward rectifying potassium channel protein	5
7	regulation of ethylene mediated signaling pathway			2	aromatic-L-amino-acid decarboxylase activity					7	DUF1032		14	Serine/threonine-protein kinase WNK (With No Lysine)-related		oxidoreductase, 2OG-Fe(II) oxygenase family protein	5
7	regulation of ATPase activity			2	argininosuccinate lyase activity					7	DUF1012		14	serine carboxypeptidase-like 20		Oxoglutarate/iron-dependent oxygenase	5
7	protein ufmylation			2	arbutin transmembrane transporter activity					7	DTW		14	Sec20 family protein		Papain family cysteine protease	5
7	protein transport by the Tat complex			2	anthocyanin 6''-O-malonyltransferase activity					7	DNA_pol3_gamma3		14	SCP1-like small phosphatase 5		pectin methylesterase 2	5
7	proteasomal ubiquitin-independent protein catabolic process			2	alpha-glucan, water dikinase activity					7	DNA_gyraseB		14	Rubber elongation factor protein (REF)		pentatricopeptide repeat 336	5
7	priming of cellular response to stress			2	alpha-(1->3)-fucosyltransferase activity					7	DIRP		14	RNApolymerase sigma subunit 2		Peptide-N4-(N-acetyl-beta-glucosaminyl)asparagine amidase A protein	5
7	pre-miRNA export from nucleus			2	allantoin uptake transmembrane transporter activity					7	DHQ_synthase		14	RNA-dependent RNA polymerase 1		Phosphatidic acid phosphatase (PAP2) family protein	5
7	positive regulation of vacuole organization			2	allantoinase activity					7	cwf21		14	RNA-binding S4 domain-containing protein		phosphatidic acid phosphohydrolase 2	5
7	positive regulation of secretion			2	agmatine deiminase activity					7	Cupin_5		14	Ribosomal protein S8 family protein		phosphatidylserine decarboxylase 3	5
7	positive regulation of secondary growth			2	ADP-sugar diphosphatase activity					7	CSTF2_hinge		14	Ribosomal protein S5 family protein		phosphoenolpyruvate carboxykinase 1	5
7	positive regulation of protein processing			2	ADP-glucose pyrophosphohydrolase activity					7	Cse1		14	Ribosomal protein S14p/S29e family protein		phosphoenolpyruvate carboxylase-related kinase 2	5
7	positive regulation of phenotypic switching			2	acylphosphatase activity					7	CP12		14	Ribosomal protein S11 family protein		phosphoglycerate kinase 1	5
7	positive regulation of intracellular protein transport			2	actin-dependent ATPase activity					7	Ceramidase_alk		14	Ribosomal L5P family protein		Phosphoglycerate mutase, 2,3-bisphosphoglycerate-independent	5
7	positive regulation of filamentous growth of a population of unicellular organisms in response to chemical stimulus			2	8-methylthiooctyl-desulfoglucosinolate sulfotransferase activity					7	cEGF		14	Ribophorin I		photosystem I light harvesting complex gene 6	5
7	positive regulation of filamentous growth of a population of unicellular organisms in response to biotic stimulus			2	7-methylthioheptyl-desulfoglucosinolate sulfotransferase activity					7	CDC48_N		14	riboflavin kinase/FMN hydrolase		photosystem II reaction center protein B	5
7	positive regulation of fatty acid biosynthetic process			2	5-methylthiopentyl-desulfoglucosinolate sulfotransferase activity					7	Beta-Casp		14	replication protein A 1A		Plant VAMP (vesicle-associated membrane protein) family protein	5
7	positive regulation of cutin biosynthetic process			2	4-methylthiobutyl-desulfoglucosinolate sulfotransferase activity					7	BAR		14	REF4-related 1		plasmodesmata callose-binding protein 3	5
7	pollination			2	4-galactosyl-N-acetylglucosaminide 3-alpha-L-fucosyltransferase activity					7	ATG13		14	receptor like protein 19		plastid-encoded CLP P	5
7	photosynthesis, light harvesting in photosystem I			2	3-methylthiopropyl-desulfoglucosinolate sulfotransferase activity					7	ArsA_ATPase		14	Protein of unknown function (DUF677)		pleiotropic drug resistance 11	5
7	phospholipid catabolic process			2	3-methyl-2-oxobutanoate hydroxymethyltransferase activity					7	Arm_2		14	Protein of unknown function (DUF288)		polypyrimidine tract-binding protein 2	5
7	phosphatidylserine biosynthetic process			2	3-hydroxybutyryl-CoA dehydrogenase activity					7	AP_endonuc_2		14	Protein of unknown function (DUF1712)		PPDK regulatory protein	5
7	phosphatidylinositol dephosphorylation			2	3,8-divinyl protochlorophyllide a 8-vinyl reductase activity					7	APC2		14	proteasome activating protein 200		Prefoldin chaperone subunit family protein	5
7	peptidyl-serine phosphorylation			2	2-methyl-6-phytyl-1,4-benzoquinone methyltransferase activity					7	AOX		14	prenylcysteine methylesterase		Pre-mRNA-processing-splicing factor	5
7	peptidyl-pyroglutamic acid biosynthetic process, using glutaminyl-peptide cyclotransferase			2	2-dehydropantoate 2-reductase activity					7	Anoctamin		14	polygalacturonase inhibiting protein 2		prenylated RAB acceptor 1.A2	5
7	peptidyl-diphthamide biosynthetic process from peptidyl-histidine			2	2-alkenal reductase [NAD(P)					7	AMPKBI		14	plectin-related		Prenyltransferase family protein	5
7	peptidoglycan biosynthetic process			1	zeaxanthin epoxidase [overall					7	Alpha-amylase_C		14	plant U-box 18		prephenate dehydratase 1	5
7	pantothenate biosynthetic process			1	xanthine transmembrane transporter activity					7	Alliinase_C		14	Plant-specific GATA-type zinc finger transcription factor family protein		proline-rich spliceosome-associated (PSP) family protein	5
7	negative regulation of transforming growth factor beta receptor signaling pathway			1	violaxanthin de-epoxidase activity					7	ALIX_LYPXL_bnd		14	Phosphoribosyltransferase family protein		protein kinase 1B	5
7	negative regulation of circadian rhythm			1	uroporphyrin-III C-methyltransferase activity					7	ABC_tran_2		14	phospholipases;galactolipases		Protein kinase protein with tetratricopeptide repeat domain	5
7	negative regulation of BMP signaling pathway			1	urocanate hydratase activity					7	AAT		14	phosphatidyl inositol monophosphate 5 kinase		Protein of unknown function (DUF1012)	5
7	negative regulation of anthocyanin metabolic process			1	urea carboxylase activity					7	5-FTHF_cyc-lig		14	Phenazine biosynthesis PhzC/PhzF protein		Protein of unknown function (DUF1279)	5
7	mRNA metabolic process			1	uracil transmembrane transporter activity					6	zf-rbx1		14	peroxisomal 3-ketoacyl-CoA thiolase 3		Protein of unknown function (DUF3754)	5
7	modification-dependent protein catabolic process			1	UFM1 activating enzyme activity					6	zf-C4_Topoisom		14	Peptidase C15, pyroglutamyl peptidase I-like		Protein of unknown function (DUF607)	5
7	mitochondria-nucleus signaling pathway			1	U6 snRNA binding					6	YABBY		14	oxoprolinase 1		Protein of unknown function (DUF962)	5
7	membrane protein intracellular domain proteolysis			1	U5 snRNA binding					6	Utp12		14	O-methyltransferase 1		Protein of unknown function (duplicated DUF1399)	5
7	maltose catabolic process			1	tyrosine-tRNA ligase activity					6	UCR_14kD		14	nucleotide binding;nucleic acid binding;RNA binding		Protein of unknown function, DUF617	5
7	magnesium ion transport			1	tryptophan hydroxylase activator activity					6	TTL		14	Nucleolar histone methyltransferase-related protein		protein phosphatase 2A-2	5
7	L-lysine catabolic process			1	tRNA (uracil) methyltransferase activity					6	Trp_syntA		14	nuclear RNA polymerase D2A		protein phosphatase X 2	5
7	leaf formation			1	tRNA (uracil-2'-O-)-methyltransferase activity					6	TRAPPC-Trs85		14	nuclear factor Y, subunit A7		PRP38 family protein	5
7	internode patterning			1	tRNA dimethylallyltransferase activity					6	Translin		14	NPR1-like protein 3		putative mitochondrial RNA helicase 2	5
7	hermaphrodite genitalia development			1	tRNA (cytosine-2'-O-)-methyltransferase activity					6	Transaldolase		14	myb domain protein 3r-5		Pyridoxal-dependent decarboxylase family protein	5
7	GPI anchor metabolic process			1	tricarboxylic acid transmembrane transporter activity					6	Toprim_C_rpt		14	myb domain protein 15		quinolinate phoshoribosyltransferase	5
7	glycine decarboxylation via glycine cleavage system			1	transposase activity					6	TIMELESS_C		14	MAP kinase kinase 9		RAB GTPase homolog 8A	5
7	glutaminyl-tRNA aminoacylation			1	toxic substance binding					6	TIM		14	Magnesium transporter CorA-like family protein		RAB GTPase homolog A2C	5
7	filamentous growth of a population of unicellular organisms in response to chemical stimulus			1	thymidylate kinase activity					6	TIG		14	magnesium transporter 4		Rad21/Rec8-like family protein	5
7	error-prone translesion synthesis			1	thermospermine synthase activity					6	Thi4		14	MA3 domain-containing protein		receptor kinase 1	5
7	epoxygenase P450 pathway			1	TFIIB-class transcription factor binding					6	Thg1C		14	lipid transporters		RECQ helicase L4B	5
7	DNA replication, removal of RNA primer			1	taxoid 7beta-hydroxylase activity					6	THF_DHG_CYH		14	L-fucokinase/GDP-L-fucose pyrophosphorylase		Rer1 family protein	5
7	DNA replication proofreading			1	tapasin binding					6	TFIIS_M		14	K+ uptake permease 6		response regulator 10	5
7	DNA-dependent transcription, termination			1	TAP2 binding					6	TFIIF_beta		14	Iron-sulphur cluster biosynthesis family protein		riboflavin kinase/FMN hydrolase	5
7	detection of light stimulus			1	TAP1 binding					6	TFIIF_alpha		14	IQ-domain 26		Ribonuclease III family protein	5
7	CUT catabolic process			1	sulfiredoxin activity					6	TerC		14	IQ-domain 19		Ribosomal L5P family protein	5
7	chromosome condensation			1	succinate-semialdehyde dehydrogenase [NAD(P)+					6	Taxilin		14	indigoidine synthase A family protein		ribosomal protein 1	5
7	cGMP biosynthetic process			1	succinate dehydrogenase (ubiquinone) activity					6	TAFII55_N		14	homolog of asparagine-linked glycosylation 12		Ribosomal protein L30/L7 family protein	5
7	centrosome duplication			1	structural constituent of peritrophic membrane					6	SSXT		14	homeodomain GLABROUS 2		ribosomal protein S13A	5
7	cellular response to salicylic acid stimulus			1	structural constituent of eye lens					6	SRP_SPB		14	homeobox from Arabidopsis thaliana		Ribosomal protein S7p/S5e family protein	5
7	cellular response to nutrient levels			1	starch binding					6	Spt20		14	HIT zinc finger ;PAPA-1-like conserved region		RNA helicase, ATP-dependent, SK12/DOB1 protein	5
7	cellular response to chemical stimulus			1	SSU rRNA binding					6	SPRY		14	histone mono-ubiquitination 2		RNA-dependent RNA polymerase 6	5
7	cellular response to biotic stimulus			1	sphingolipid transporter activity					6	SpoIIE		14	heavy metal atpase 1		rotamase CYP 3	5
7	cell growth mode switching, budding to filamentous			1	spermine synthase activity					6	SPOC		14	Heat shock protein DnaJ, N-terminal with domain of unknown function (DUF1977)		Rubber elongation factor protein (REF)	5
7	branched-chain amino acid biosynthetic process			1	sodium:potassium-exchanging ATPase activity					6	SnoaL_2		14	heat shock protein 21		rubisco activase	5
7	base-excision repair, gap-filling			1	sirohydrochlorin ferrochelatase activity					6	S-methyl_trans		14	heat shock cognate protein 70-1		sacI homology domain-containing protein / WW domain-containing protein	5
7	arginine transport			1	single-stranded DNA-dependent ATP-dependent DNA helicase activity					6	Sld5		14	glycosyl hydrolase family protein 43		S-adenosylmethionine synthetase 2	5
7	amino sugar metabolic process			1	selenate reductase activity					6	Senescence		14	glutaredoxin 4		SAP domain-containing protein	5
7	adenine salvage			1	sedoheptulose-bisphosphatase activity					6	Sec16_C		14	glutamate tRNA synthetase		SCARECROW-like 8	5
7	10-formyltetrahydrofolate biosynthetic process			1	rRNA N-glycosylase activity					6	SE		14	glutamate receptor 2.9		Sec20 family protein	5
6	zygote asymmetric cytokinesis in embryo sac			1	RNA trimethylguanosine synthase activity					6	S-AdoMet_synt_M		14	gibberellin 2-oxidase 8		serine/threonine protein kinase 2	5
6	xanthophyll catabolic process			1	RNA polymerase I transcription factor recruiting transcription factor activity					6	Rtt106		14	geranyl diphosphate synthase 1		serine/threonine protein kinase 3	5
6	UDP-N-acetylglucosamine biosynthetic process			1	RNA polymerase I transcription factor binding					6	RrnaAD		14	G2484-1 protein		shaggy-like protein kinase 41	5
6	UDP-galactose transport			1	RNA polymerase III regulatory region DNA binding					6	RRF		14	fucosyltransferase 1		shoot gravitropism 2 (SGR2)	5
6	tryptophan transport			1	RNA polymerase II core promoter sequence-specific DNA binding					6	RPAP3_C		14	FTSH protease 3		S-methyl-5-thioribose kinase	5
6	triglyceride homeostasis			1	RNA polymerase II activating transcription factor binding					6	RNase_P_p30		14	formin homology 1		splicing factor, putative	5
6	transcription antitermination			1	ribokinase activity					6	RMMBL		14	flavodoxin-like quinone reductase 1		SPT2 chromatin protein	5
6	sulfate ion homeostasis			1	Rho GTPase binding					6	RicinB_lectin_2		14	FASCICLIN-like arabinogalactan-protein 11		SPX domain gene 2	5
6	sucrose induced translational repression			1	repressing transcription factor binding					6	Ribosomal_S5_C		14	exocyst subunit exo70 family protein A1		stomatal cytokinesis defective / SCD1 protein (SCD1)	5
6	succinate transport			1	(R)-carnitine:4-(trimethylammonio)butanoate antiporter activity					6	Ribosomal_S21		14	exocyst complex component 84B		STRUBBELIG-receptor family 3	5
6	stem vascular tissue pattern formation			1	quaternary ammonium group binding					6	Ribosomal_S17e		14	evolutionarily conserved C-terminal region 7		syntaxin of plants 43	5
6	stem cell division			1	pyrimidine-specific mismatch base pair DNA N-glycosylase activity					6	Ribosomal_L5_C		14	eukaryotic translation initiation factor 4G		Syntaxin/t-SNARE family protein	5
6	spindle assembly involved in meiosis			1	protein tyrosine kinase inhibitor activity					6	Ribosomal_L40e		14	eukaryotic translation initiation factor 3E		TatD related DNase	5
6	sperm motility			1	protein-glutamate methylesterase activity					6	Ribosomal_L38e		14	Eukaryotic protein of unknown function (DUF914)		TBP-associated factor 4	5
6	spermatid nucleus differentiation			1	protein deacetylase activity					6	Ribosomal_L36e		14	ethylene-forming enzyme		thioredoxin M-type 4	5
6	self proteolysis			1	protein-cysteine S-palmitoyltransferase activity					6	Ribosomal_L32e		14	ER lumen protein retaining receptor family protein		TLD-domain containing nucleolar protein	5
6	selenate transport			1	prenylcysteine oxidase activity					6	Ribosomal_L23		14	ERECTA-like 1		TRAM, LAG1 and CLN8 (TLC) lipid-sensing domain containing protein	5
6	RNA 5'-end processing			1	potassium channel regulator activity					6	Ribosomal_L11		14	embryo defective 2016		Transcription factor IIA, alpha/beta subunit	5
6	response to water stimulus			1	porphobilinogen synthase activity					6	Ribos_L4_asso_C		14	EID1-like 3		transcription factor IIIA	5
6	response to symbiont			1	polyamine binding					6	Ribonuc_red_lgC		14	E2F transcription factor 3		transferases, transferring hexosyl groups	5
6	response to lead ion			1	plant seed peroxidase activity					6	Ribonuc_L-PSP		14	dsRNA-binding domain-like superfamily protein		translocon at the inner envelope membrane of chloroplasts 20	5
6	response to jasmonic acid stimulus involved in jasmonic acid and ethylene-dependent systemic resistance			1	phytanoyl-CoA dioxygenase activity					6	Repair_PSII		14	Deoxyxylulose-5-phosphate synthase		trehalose-phosphatase/synthase 9	5
6	replicative senescence			1	phospholipid:diacylglycerol acyltransferase activity					6	RED_C		14	DEAD box RNA helicase 1		TRICHOME BIREFRINGENCE-LIKE 33	5
6	regulation of vegetative phase change			1	phosphoglycerate mutase activity					6	Rad9		14	cytochrome P450, family 94, subfamily B, polypeptide 3		Tubulin binding cofactor C domain-containing protein	5
6	regulation of protein serine/threonine kinase activity			1	phosphoglycerate dehydrogenase activity					6	PsbY		14	cytochrome P450, family 90, subfamily D, polypeptide 1		type one serine/threonine protein phosphatase 4	5
6	regulation of photoperiodism, flowering			1	phosphoglucosamine mutase activity					6	PRP38_assoc		14	cytochrome P450, family 81, subfamily D, polypeptide 3		Ubiquitin system component Cue protein	5
6	regulation of organ formation			1	phosphoglucan, water dikinase activity					6	PRP3		14	cytidine deaminase 1		ubiquitin-specific protease 8	5
6	regulation of nuclear division			1	phosphoenolpyruvate carboxykinase (GTP) activity					6	PRCC_Cterm		14	cyclin-related		UDP-D-apiose/UDP-D-xylose synthase 2	5
6	regulation of cyclin-dependent protein serine/threonine kinase activity			1	phosphatidylcholine phospholipase C activity					6	PQQ_2		14	Cyclin-dependent kinase inhibitor family protein		UDP-D-glucose/UDP-D-galactose 4-epimerase 5	5
6	regulation of cellular respiration			1	phosphate ion transmembrane-transporting ATPase activity					6	PPP5		14	cryptochrome 1		UDP-D-glucuronate 4-epimerase 1	5
6	pyrimidine nucleotide biosynthetic process			1	pheophorbide a oxygenase activity					6	PIG-S		14	CRT (chloroquine-resistance transporter)-like transporter 1		UDP-D-glucuronate 4-epimerase 6	5
6	pyridoxal metabolic process			1	phenylacetate-CoA ligase activity					6	PIG-L		14	CRM family member 2		UDP-Glycosyltransferase / trehalose-phosphatase family protein	5
6	protein prenylation			1	peroxisome matrix targeting signal-2 binding					6	Phos_pyr_kin		14	copper-exporting ATPase / responsive-to-antagonist 1 / copper-transporting ATPase (RAN1)		vacuolar ATP synthase subunit D (VATD) / V-ATPase D subunit / vacuolar proton pump D subunit (VATPD)	5
6	protein homotrimerization			1	peptide-transporting ATPase activity					6	PGP_phosphatase		14	Clathrin adaptor complexes medium subunit family protein		vacuolar ATPase subunit F family protein	5
6	production of lsiRNA involved in RNA interference			1	peptide antigen-transporting ATPase activity					6	Pescadillo_N		14	clathrin adaptor complexes medium subunit family protein		VACUOLAR SORTING RECEPTOR 7	5
6	posttranslational protein targeting to membrane, translocation			1	peptide antigen binding					6	PEP-utilizers_C		14	Class II aaRS and biotin synthetases superfamily protein		VQ motif-containing protein	5
6	positive regulation of short-day photoperiodism, flowering			1	penicillin binding					6	Peptidase_M50B		14	chloride channel C		with no lysine (K) kinase 6	5
6	positive regulation of salicylic acid mediated signaling pathway			1	p53 binding					6	Peptidase_M3		14	Chaperone protein htpG family protein		WRKY DNA-binding protein 2	5
6	positive regulation of protein geranylgeranylation			1	oxygen evolving activity					6	PEP_mutase		14	CAPRICE-like MYB3		zinc finger (CCCH type) helicase family protein	5
6	positive regulation of microtubule depolymerization			1	oxidoreductase activity, acting on the CH-NH2 group of donors, NAD or NADP as acceptor					6	Pep3_Vps18		14	calmodulin-binding receptor-like cytoplasmic kinase 1		zinc finger protein 2	5
6	positive regulation of growth rate			1	oxidoreductase activity, acting on the CH-CH group of donors, NAD or NADP as acceptor					6	Pentapeptide_4		14	callose synthase 5		zinc finger protein 4	5
6	positive regulation of development, heterochronic			1	oxidoreductase activity, acting on single donors with incorporation of molecular oxygen					6	PDH		14	Calcium-binding endonuclease/exonuclease/phosphatase family		Zinc-finger domain of monoamine-oxidase A repressor R1 protein	5
6	positive regulation of cytokine production			1	oxidoreductase activity, acting on paired donors, with oxidation of a pair of donors resulting in the reduction of molecular oxygen to two molecules of water					6	PAS_2		14	C2 domain-containing protein / GRAM domain-containing protein		3\'-5\' exonuclease domain-containing protein / K homology domain-containing protein / KH domain-containing protein	4
6	positive regulation of anthocyanin metabolic process			1	oxidoreductase activity, acting on other nitrogenous compounds as donors					6	Pam16		14	BRI1-like 3		31-kDa RNA binding protein	4
6	polyamine transmembrane transport			1	oxidoreductase activity, acting on NAD(P)H, quinone or similar compound as acceptor					6	Paf67		14	beta-glucosidase 45		3beta-hydroxysteroid-dehydrogenase/decarboxylase isoform 1	4
6	polyamine metabolic process			1	oxidized purine nucleobase lesion DNA N-glycosylase activity					6	Oxidored_q1_N		14	beta-1,4-N-acetylglucosaminyltransferase family protein		3beta-hydroxysteroid-dehydrogenase/decarboxylase isoform 2	4
6	pigment biosynthetic process			1	ornithine decarboxylase inhibitor activity					6	Oxidored_molyb		14	auxin response factor 4		3-methylcrotonyl-CoA carboxylase	4
6	phytyl diphosphate biosynthetic process			1	ornithine cyclodeaminase activity					6	OPA3		14	ATP/GTP-binding protein family		3-phosphoinositide-dependent protein kinase-1, putative	4
6	photosynthesis, light harvesting			1	O-acyltransferase activity					6	NUC153		14	ATPase, F0 complex, subunit A protein		ABC2 homolog 13	4
6	phospholipid homeostasis			1	nucleosomal DNA binding					6	Nop14		14	Ataxia telangiectasia-mutated and RAD3-related		acetoacetyl-CoA thiolase 2	4
6	phosphatidylethanolamine biosynthetic process			1	nucleoside transmembrane transporter activity, against a concentration gradient					6	NMD3		14	ascorbate peroxidase 3		actin related protein 2	4
6	phagocytosis			1	nucleobase:cation symporter activity					6	Nic96		14	arginine/serine-rich 45		adaptin family protein	4
6	pectin metabolic process			1	nitrite uptake transmembrane transporter activity					6	NCA2		14	ARF-GAP domain 2		adenine phosphoribosyl transferase 2	4
6	pathogen-associated molecular pattern dependent induction by symbiont of host innate immune response			1	nitrite efflux transmembrane transporter activity					6	NAGLU_C		14	apyrase 2		ADP-ribosylation factor B1B	4
6	oxidative photosynthetic carbon pathway			1	nicotinamide-nucleotide amidase activity					6	NADHdh		14	Alcohol dehydrogenase transcription factor Myb/SANT-like family protein		Alpha-1,4-glucan-protein synthase family protein	4
6	oxazole or thiazole biosynthetic process			1	NEDD8 activating enzyme activity					6	MutS_I		14	alanine:glyoxylate aminotransferase		alpha-N-acetylglucosaminidase family / NAGLU family	4
6	oligosaccharide-lipid intermediate biosynthetic process			1	N-carbamoylputrescine amidase activity					6	MS_channel		14	alanine aminotransferase 2		Aluminium induced protein with YGL and LRDR motifs	4
6	oligosaccharide biosynthetic process			1	naringenin 3-dioxygenase activity					6	MIR		14	adenosine-5\'-phosphosulfate (APS) kinase 3		aluminum-activated, malate transporter 12	4
6	nucleoside phosphate metabolic process			1	NAD+ synthase (glutamine-hydrolyzing) activity					6	Meth_synt_2		14	acyl-activating enzyme 14		annexin 3	4
6	nucleologenesis			1	NADP binding					6	Metallothio_2		14	abscisic aldehyde oxidase 3		APRATAXIN-like	4
6	nuclear import			1	NAD-dependent histone deacetylase activity (H4-K16 specific)					6	Metalloenzyme		14	4-phosphopantetheine adenylyltransferase		ARABIDILLO-1	4
6	neuron projection morphogenesis			1	NAD-dependent histone deacetylase activity (H3-K9 specific)					6	Lon_C		14	3-ketoacyl-CoA synthase 12		armadillo repeat only 2	4
6	negative regulation of transposition			1	NAD-dependent histone deacetylase activity (H3-K18 specific)					6	Ligase_CoA		14	3-ketoacyl-CoA synthase 11		ARP protein (REF)	4
6	negative regulation of translation involved in gene silencing by miRNA			1	NAD-dependent histone deacetylase activity (H3-K14 specific)					6	LEA_4		14	2-oxoacid dehydrogenases acyltransferase family protein		aspartate-glutamate racemase family	4
6	negative regulation of reductive pentose-phosphate cycle			1	N2-acetyl-L-ornithine:2-oxoglutarate 5-aminotransferase activity					6	LdpA_C		14	1-deoxy-D-xylulose 5-phosphate synthase 3		ATP synthase delta-subunit gene	4
6	negative regulation of protein kinase activity			1	myrcene synthase activity					6	Laminin_G_3		13	zinc transporter 3 precursor		ATPase, F0/V0 complex, subunit C protein	4
6	negative regulation of exoribonuclease activity			1	myosin light chain binding					6	KAP		13	zinc finger protein 7		ATP-dependent RNA helicase, mitochondrial (SUV3)	4
6	negative regulation of defense response to insect			1	myosin heavy chain binding					6	Indigoidine_A		13	xylulose kinase-2		autophagy protein Apg5 family	4
6	morphogenesis of an epithelium			1	myosin binding					6	IMS		13	WRKY DNA-binding protein 27		auxin-induced protein 13	4
6	mitotic spindle elongation			1	MHC class I protein binding					6	Hydrolase_6		13	with no lysine (K) kinase 6		bacterial hemolysin-related	4
6	mitotic sister chromatid segregation			1	methylisocitrate lyase activity					6	Hydrolase_3		13	with no lysine (K) kinase 5		B-cell receptor-associated 31-like	4
6	mitotic DNA integrity checkpoint			1	methylenetetrahydrofolate reductase (NADPH) activity					6	Hydantoinase_B		13	vascular plant one zinc finger protein		BES1/BZR1 homolog 4	4
6	methionyl-tRNA aminoacylation			1	methionine adenosyltransferase regulator activity					6	Hpt		13	vacuolar iron transporter 1		beta glucosidase 17	4
6	meristem growth			1	mediator complex binding					6	HORMA		13	Vacuolar import/degradation, Vid27-related protein		beta glucosidase 40	4
6	male gonad development			1	mannokinase activity					6	HGTP_anticodon2		13	Uncharacterised conserved protein UCP009193		beta-ureidopropionase	4
6	lipopolysaccharide biosynthetic process			1	magnesium-protoporphyrin IX monomethyl ester (oxidative) cyclase activity					6	GTP-bdg_N		13	UDP-D-apiose/UDP-D-xylose synthase 2		branched-chain aminotransferase 3	4
6	lipid homeostasis			1	lysophospholipase activity					6	Gpi16		13	UBP1-associated protein 2A		breast cancer associated RING 1	4
6	leucine biosynthetic process			1	lysophosphatidic acid phosphatase activity					6	Glyco_hydro_85		13	ubiquitin-specific protease 26		BTB and TAZ domain protein 2	4
6	lactose metabolic process			1	L-tyrosine transmembrane transporter activity					6	Glyco_hydro_81		13	ubiquitin-conjugating enzyme 36		BTB-POZ and MATH domain 4	4
6	isopentenyl diphosphate biosynthetic process			1	long-chain fatty acid transporter activity					6	Glyco_hydro_43		13	ubiquitin-conjugating enzyme 25		C2 calcium/lipid-binding plant phosphoribosyltransferase family protein	4
6	intracellular copper ion transport			1	L-methionine-(S)-S-oxide reductase activity					6	Glu_cyclase_2		13	tubulin-tyrosine ligases;tubulin-tyrosine ligases		C4-dicarboxylate transporter/malic acid transport protein	4
6	indole phytoalexin biosynthetic process			1	L-leucine transmembrane transporter activity					6	Globin		13	tubulin beta 8		Ca(2)-dependent phospholipid-binding protein (Copine) family	4
6	homogentisate catabolic process			1	L-lactate dehydrogenase (cytochrome) activity					6	Gln-synt_N		13	TRS120		Calcium-binding tetratricopeptide family protein	4
6	hemopoiesis			1	lipopolysaccharide binding					6	GIY-YIG		13	TRICHOME BIREFRINGENCE-LIKE 34		Caleosin-related family protein	4
6	GMP biosynthetic process			1	lipid-transporting ATPase activity					6	GIDE		13	TRICHOME BIREFRINGENCE-LIKE 21		calreticulin 1a	4
6	glycerolipid metabolic process			1	ligand-dependent nuclear receptor transcription coactivator activity					6	GIDA		13	TRICHOME BIREFRINGENCE-LIKE 19		Carbohydrate-binding-like fold	4
6	geranylgeranyl diphosphate metabolic process			1	L-galactose-1-phosphate phosphatase activity					6	GARS_C		13	translocon at the inner envelope membrane of chloroplasts 110		carotenoid cleavage dioxygenase 8	4
6	geranyl diphosphate metabolic process			1	leucocyanidin oxygenase activity					6	Formyl_trans_N		13	Translation initiation factor IF6		CBS domain-containing protein with a domain of unknown function (DUF21)	4
6	generative cell mitosis			1	leucine-tRNA ligase activity					6	FERM_M		13	transferases, transferring glycosyl groups		C-CAP/cofactor C-like domain-containing protein	4
6	generative cell differentiation			1	L-ascorbic acid binding					6	Fer4_7		13	Transcription factor TFIIE, alpha subunit		CCT motif family protein	4
6	GDP-mannose transport			1	L-ascorbate oxidase activity					6	Fe_hyd_lg_C		13	Tetrapyrrole (Corrin/Porphyrin) Methylases		CDK-activating kinase 1AT	4
6	GDP-L-fucose biosynthetic process			1	L-allo-threonine aldolase activity					6	FDF		13	TESMIN/TSO1-like CXC 2		cell division cycle 48B	4
6	fructose 1,6-bisphosphate metabolic process			1	kinase inhibitor activity					6	EST1_DNA_bind		13	starch synthase 4		cell division cycle 48C	4
6	formation by symbiont of syncytium involving giant cell for nutrient acquisition from host			1	isovaleryl-CoA dehydrogenase activity					6	EST1		13	squamosa promoter binding protein-like 9		cellulase 2	4
6	folic acid transport			1	isocitrate lyase activity					6	Enolase_N		13	splicing factor-related		Chitinase family protein	4
6	fatty acid homeostasis			1	isocitrate hydro-lyase (cis-aconitate-forming) activity					6	ELYS		13	sorting nexin 2B		chloride channel A	4
6	farnesyl diphosphate biosynthetic process			1	[isocitrate dehydrogenase (NADP+)					6	eIF-3c_N		13	sodium:hydrogen antiporter 1		chloroplast heat shock protein 70-1	4
6	establishment or maintenance of cell polarity			1	ISG15 ligase activity					6	efhand_3		13	single-stranded DNA endonuclease family protein		chloroplast ribosomal protein S4	4
6	endoplasmic reticulum organization			1	iron-chelate-transporting ATPase activity					6	EBP		13	SHV3-like 5		chloroplast signal recognition particle component (CAO)	4
6	DNA methylation on cytosine within a CNG sequence			1	ion channel binding					6	DVL		13	serine carboxypeptidase-like 17		chloroplast sulfur E	4
6	DNA catabolic process, exonucleolytic			1	intramolecular transferase activity, phosphotransferases					6	DUF791		13	serine acetyltransferase 3;2		Clp ATPase	4
6	determination of dorsal identity			1	intramolecular oxidoreductase activity, interconverting aldoses and ketoses					6	DUF778		13	Serinc-domain containing serine and sphingolipid biosynthesis protein		CLP protease regulatory subunit X	4
6	determination of adult lifespan			1	integrin binding					6	DUF629		13	SCARECROW-like 8		Coatomer epsilon subunit	4
6	detection of ethylene stimulus			1	inositol monophosphate phosphatase activity					6	DUF543		13	RING/U-box protein with domain of unknown function (DUF 1232)		Cofactor-independent phosphoglycerate mutase	4
6	deoxyribonucleoside diphosphate metabolic process			1	inositol bisphosphate phosphatase activity					6	DUF502		13	RING-H2 group F2A		copper-exporting ATPase / responsive-to-antagonist 1 / copper-transporting ATPase (RAN1)	4
6	'de novo' IMP biosynthetic process			1	inositol-3-phosphate synthase activity					6	DUF4281		13	Ribosomal protein L6 family		Cox19-like CHCH family protein	4
6	cytidine deamination			1	inositol 1,4,5-trisphosphate-sensitive calcium-release channel activity					6	DUF4210		13	Ribosomal protein L34e superfamily protein		C-repeat-binding factor 4	4
6	copal-8-ol diphosphate(3-) catabolic process			1	inorganic anion exchanger activity					6	DUF4091		13	Ribosomal protein L2 family		cryptochrome 2	4
6	cis-abienol biosynthetic process			1	indolepyruvate decarboxylase activity					6	DUF4079		13	Ribosomal protein L23/L15e family protein		cryptochrome 3	4
6	chlorophyll cycle			1	indole-3-glycerol-phosphate lyase activity					6	DUF4033		13	Ribosomal protein L13 family protein		C-terminal domain phosphatase-like 4	4
6	chemotaxis			1	imidazoleglycerol-phosphate dehydratase activity					6	DUF393		13	rhomboid protein-related		CTP synthase family protein	4
6	cell volume homeostasis			1	IgE binding					6	DUF3752		13	RAS associated with diabetes protein 51		cyclic nucleotide-gated channel 17	4
6	cellular response to red light			1	IgA binding					6	DUF3591		13	Rad23 UV excision repair protein family		cyclic nucleotide-gated channel 6	4
6	cellular response to potassium ion			1	hydroxyjasmonate sulfotransferase activity					6	DUF3571		13	Pyridine nucleotide-disulphide oxidoreductase family protein		cystatin B	4
6	cellular response to organic cyclic compound			1	hydrolase activity, acting on carbon-nitrogen (but not peptide) bonds, in linear amides					6	DUF3529		13	pumilio 12		cysteine synthase 26	4
6	cellular response to far red light			1	hydrolase activity, acting on acid anhydrides					6	DUF3523		13	Protein of unknown function (DUF740)		cytochrome c oxidase 15	4
6	cellular response to calcium ion			1	homoserine kinase activity					6	DUF3522		13	Protein of unknown function, DUF642		cytochrome oxidase 2	4
6	cellular response to anoxia			1	histone kinase activity (H3-S28 specific)					6	DUF3493		13	Protein of unknown function (DUF399 and DUF3411)		cytochrome P450, family 707, subfamily A, polypeptide 1	4
6	cellular localization			1	histone demethylase activity (H3-dimethyl-K4 specific)					6	DUF3453		13	Protein of unknown function (DUF3550/UPF0682)		cytochrome P450, family 97, subfamily B, polypeptide 3	4
6	cellular aromatic compound metabolic process			1	histidine ammonia-lyase activity					6	DUF3420		13	Protein of unknown function (DUF3531)		DEAD box RNA helicase 1	4
6	barbed-end actin filament capping			1	hepatocyte growth factor-activated receptor activity					6	DUF3354		13	Protein of unknown function (DUF1230)		DEAD/DEAH box helicase, putative	4
6	aspartyl-tRNA aminoacylation			1	guiding stereospecific synthesis activity					6	DUF3353		13	protein dimerizations		DNA ligase 1	4
6	aspartate transport			1	guanine deaminase activity					6	DUF3336		13	prephenate dehydrogenase family protein		DNA primases;DNA primases	4
6	asparaginyl-tRNA aminoacylation			1	GTP:GDP antiporter activity					6	DUF3326		13	prenylated RAB acceptor 1.A2		DnaJ / Sec63 Brl domains-containing protein	4
6	arginine catabolic process			1	glycosphingolipid binding					6	DUF309		13	pre-mRNA splicing factor-related		dsRNA-binding protein 2	4
6	amino acid homeostasis			1	glycolipid transporter activity					6	DUF177		13	potassium transporter 2		E3 ubiquitin ligase, putative	4
6	allantoin biosynthetic process			1	glycogen phosphorylase activity					6	DUF155		13	potassium channel tetramerisation domain-containing protein / pentapeptide repeat-containing protein		EID1-like 1	4
6	acrosome assembly			1	glycine:2-oxoglutarate aminotransferase activity					6	DUF1517		13	Poly (ADP-ribose) glycohydrolase (PARG)		elicitor-activated gene 3-1	4
6	acquisition of desiccation tolerance in seed			1	glycerol-3-phosphate-transporting ATPase activity					6	DUF1338		13	plastid movement impaired1		elicitor-activated gene 3-2	4
6	1-methylguanosine metabolic process			1	glycerol-3-phosphate transmembrane transporter activity					6	DUF1325		13	PIF / Ping-Pong family of plant transposases		elongator protein 6	4
5	visual perception			1	glycerate kinase activity					6	DUF1195		13	PHYTOSULFOKINE 3 PRECURSOR		ethylene responsive element binding factor 1	4
5	UV-damage excision repair			1	glutathione transmembrane transporter activity					6	DUF1115		13	Phox (PX) domain-containing protein		ethylene-dependent gravitropism-deficient and yellow-green-like 3	4
5	tubulin deacetylation			1	glutamine-fructose-6-phosphate transaminase (isomerizing) activity					6	DNA_pol_E_B		13	Phosphatidylinositol-4-phosphate 5-kinase family protein		ETHYLENE-INSENSITIVE3-like 3	4
5	tRNA 5'-leader removal			1	glutamate dehydrogenase (NAD+) activity					6	DNA_ligase_A_M		13	phosphatidic acid phosphohydrolase 2		Eukaryotic release factor 1 (eRF1) family protein	4
5	triglyceride catabolic process			1	glucosidase activity					6	DHDPS		13	phosphate deficiency response 2		evolutionarily conserved C-terminal region 2	4
5	tetrahydrofolylpolyglutamate metabolic process			1	gluconate 5-dehydrogenase activity					6	dCMP_cyt_deam_2		13	Peptide-N4-(N-acetyl-beta-glucosaminyl)asparagine amidase A protein		evolutionarily conserved C-terminal region 8	4
5	spermatogenesis, exchange of chromosomal proteins			1	gluconate 2-dehydrogenase (acceptor) activity					6	Cullin_binding		13	PATATIN-like protein 4		exocyst subunit exo70 family protein A1	4
5	snoRNA processing			1	glucan endo-1,6-beta-glucosidase activity					6	Creatinase_N		13	Oxidoreductase family protein		exocyst subunit exo70 family protein D1	4
5	secretion			1	glucan 1,4-alpha-glucosidase activity					6	CPSase_L_chain		13	Ovate family protein		extra-large GTP-binding protein 3	4
5	sarcomere organization			1	germacrene-A synthase activity					6	COX6B		13	OSBP(oxysterol binding protein)-related protein 1C		ferric reduction oxidase 7	4
5	salivary gland cell autophagic cell death			1	GDP-dissociation inhibitor activity					6	CorA		13	O-acyltransferase (WSD1-like) family protein		formin 8	4
5	response to very low light intensity stimulus			1	gamma-glutamyl-peptidase activity					6	Coprogen_oxidas		13	nucleic acid binding;ATP-dependent helicases;ATP binding;helicases;ATP-dependent helicases		fructose-bisphosphate aldolase 2	4
5	response to sulfur dioxide			1	galactose uniporter activity					6	Cons_hypoth95		13	non-yellowing 1		galactosyltransferase1	4
5	response to oomycetes			1	galactose binding					6	Complex1_LYR		13	Nodulin MtN21 /EamA-like transporter family protein		gamete-expressed 3	4
5	response to indolebutyric acid stimulus			1	fumarate hydratase activity					6	CobN-Mg_chel		13	nitrilase 4		GATA transcription factor 23	4
5	response to boron-containing substance			1	formate dehydrogenase (NAD+) activity					6	Clp1		13	NADH-ubiquinone oxidoreductase 24 kDa subunit, putative		global transcription factor group E7	4
5	regulation of viral genome replication			1	formate C-acetyltransferase activity					6	Ceramidase		13	myb domain protein 4r1		glutamine synthase clone R1	4
5	regulation of superoxide metabolic process			1	flap endonuclease activity					6	CDI		13	myb domain protein 12		glutathione peroxidase 1	4
5	regulation of root morphogenesis			1	fimbrial usher porin activity					6	CbiA		13	MRG family protein		glycerol-3-phosphate acyltransferase 6	4
5	regulation of Rab GTPase activity			1	ferrous iron transmembrane transporter activity					6	CAS_CSE1		13	monogalactosyldiacylglycerol synthase 2		glycine-rich RNA-binding protein 3	4
5	regulation of gene silencing by miRNA			1	extracellular matrix structural constituent					6	Carb_kinase		13	modifier of snc1		Glycosyltransferase family 29 (sialyltransferase) family protein	4
5	regulation of DNA repair			1	exodeoxyribonuclease VII activity					6	Btz		13	mitogen-activated protein kinase kinase kinase 5		golgi nucleotide sugar transporter 1	4
5	regulation of DNA-dependent transcription, elongation			1	exodeoxyribonuclease V activity					6	BSP		13	methyl-CPG-binding domain 10		golgin candidate 2	4
5	pyridoxal biosynthetic process			1	exodeoxyribonuclease activity					6	BolA		13	Membrane trafficking VPS53 family protein		GTP-binding family protein	4
5	purine nucleotide transport			1	eukaryotic translation initiation factor 2alpha kinase activity					6	BBE		13	membrane-associated progesterone binding protein 3		guanylate kinase 1	4
5	protein tetramerization			1	esculin beta-glucosidase activity					6	Bac_globin		13	LJRHL1-like 3		hAT transposon superfamily	4
5	protein targeting to plasma membrane			1	ent-kaurenoate oxidase activity					6	Auxin_repressed		13	lipases;hydrolases, acting on ester bonds		heat shock protein 70 (Hsp 70) family protein	4
5	protein storage vacuole organization			1	energy transducer activity					6	Atg8		13	KH domain-containing protein		heat shock protein 70	4
5	protein localization			1	endoribonuclease activity, producing 5'-phosphomonoesters					6	Apc3		13	isocitrate dehydrogenase 1		HEAT SHOCK PROTEIN 89.1	4
5	protein folding in endoplasmic reticulum			1	endoplasmic reticulum signal peptide binding					6	Anth_synt_I_N		13	Intron maturase, type II family protein		heat shock transcription factor A4A	4
5	proline metabolic process			1	electron transporter, transferring electrons within CoQH2-cytochrome c reductase complex activity					6	ALS_ss_C		13	hydrolases;protein serine/threonine phosphatases		heptahelical protein 4	4
5	proline catabolic process to glutamate			1	D-xylose-importing ATPase activity					6	Agglutinin		13	homolog of separase		high mobility group A	4
5	production of siRNA involved in chromatin silencing by small RNA			1	D-ribose-importing ATPase activity					6	Adenylsucc_synt		13	homeobox protein 22		histone deacetylase 2	4
5	proanthocyanidin biosynthetic process			1	dolichyl-diphosphooligosaccharide-protein glycotransferase activity					6	ACT_5		13	homeobox-leucine zipper protein 4		homeobox-leucine zipper protein 4	4
5	positive regulation of endopeptidase activity			1	DNA ligase activity					6	ACPS		13	Histidyl-tRNA synthetase 1		homeodomain GLABROUS 1	4
5	positive regulation of cell differentiation			1	DNA binding, bending					6	ACC_central		13	helicase domain-containing protein / IBR domain-containing protein / zinc finger protein-related		Homocysteine S-methyltransferase family protein	4
5	positive regulation of abscisic acid biosynthetic process			1	di-trans,poly-cis-decaprenylcistransferase activity					6	3HCDH_N		13	heat shock protein 60		homolog of yeast autophagy 18 (ATG18) F	4
5	polysaccharide metabolic process			1	diphthine-ammonia ligase activity					5	zf-RING-like		13	HAESA-like 1		homology to ABI2	4
5	polyamine biosynthetic process			1	dimethyl sulfoxide reductase activity					5	YL1		13	golgi nucleotide sugar transporter 3		HVA22 homologue A	4
5	plasma membrane organization			1	dihydropyrimidine dehydrogenase (NADP+) activity					5	Yippee		13	golgi alpha-mannosidase II		hydroperoxide lyase 1	4
5	phytosphingosine metabolic process			1	dihydropyrimidinase activity					5	YIF1		13	glyceraldehyde-3-phosphate dehydrogenase C subunit 1		hydroxypyruvate reductase	4
5	photosystem II stabilization			1	dihydroorotase activity					5	Vps8		13	glutathione S-transferase TAU 8		importin alpha isoform 9	4
5	phosphatidylglycerol metabolic process			1	dihydrolipoamide branched chain acyltransferase activity					5	Vps51		13	glutathione S-transferase F11		inositol 1,3,4-trisphosphate 5/6-kinase 4	4
5	phenylalanyl-tRNA aminoacylation			1	diaminopimelate epimerase activity					5	VID27		13	glutamate receptor 3.3		inositol polyphosphate 5-phosphatase 11	4
5	paclitaxel metabolic process			1	diacylglycerol binding					5	Val_tRNA-synt_C		13	glucosidase 1		integral membrane TerC family protein	4
5	ovule morphogenesis			1	deoxyhypusine monooxygenase activity					5	Utp13		13	glucose-6-phosphate dehydrogenase 4		iron-regulated protein 3	4
5	nuclear export			1	delta1-piperideine-6-carboxylate dehydrogenase activity					5	UPF0118		13	GLN phosphoribosyl pyrophosphate amidotransferase 1		Iron-sulphur cluster biosynthesis family protein	4
5	negative regulation of unidimensional cell growth			1	delta12-fatty acid dehydrogenase activity					5	UPF0114		13	GATA transcription factor 4		jasmonate-zim-domain protein 12	4
5	negative regulation of reciprocal meiotic recombination			1	D-amino-acid dehydrogenase activity					5	UPF0004		13	GATA transcription factor 12		K+ efflux antiporter 2	4
5	negative regulation of microtubule polymerization			1	cytochrome o ubiquinol oxidase activity					5	Ufd2P_core		13	galacturonosyltransferase 9		KH domain-containing protein	4
5	NADP metabolic process			1	cyclic-nucleotide phosphodiesterase activity					5	Tyrosinase		13	FASCICLIN-like arabinogalactan 6		kinase interacting family protein	4
5	mRNA cis splicing, via spliceosome			1	cyclic-guanylate-specific phosphodiesterase activity					5	TruD		13	FAD/NAD(P)-binding oxidoreductase		KNOTTED1-like homeobox gene 3	4
5	mitochondrial electron transport, succinate to ubiquinone			1	cutinase activity					5	TrkH		13	EYES ABSENT homolog		KU70 homolog	4
5	meristem determinacy			1	cucurbitadienol synthase activity					5	TRAPPC10		13	exostosin family protein		laccase 7	4
5	meiotic gene conversion			1	crossover junction endodeoxyribonuclease activity					5	Transketolase_N		13	Eukaryotic translation initiation factor eIF2A family protein		Lactoylglutathione lyase / glyoxalase I family protein	4
5	male meiosis I			1	core promoter sequence-specific DNA binding					5	TPR_MLP1_2		13	eukaryotic translation initiation factor 4B1		light-harvesting chlorophyll B-binding protein 3	4
5	macromolecule biosynthetic process			1	coproporphyrinogen oxidase activity					5	TPR_6		13	Erv1/Alr family protein		light-mediated development protein 1 / deetiolated1 (DET1)	4
5	lipid catabolic process			1	complement component C1q binding					5	TP_methylase		13	endonuclease V family protein		like heterochromatin protein (LHP1)	4
5	lipid A biosynthetic process			1	coenzyme binding					5	TPK_B1_binding		13	endonuclease/exonuclease/phosphatase family protein		lipoxygenase 2	4
5	(+)-larreatricin metabolic process			1	cobalamin transporter activity					5	Topoisom_I		13	embryo defective 2423		LisH and RanBPM domains containing protein	4
5	jump response			1	CoA hydrolase activity					5	TMPIT		13	EIN3-binding F box protein 1		LSD1 zinc finger family protein	4
5	isoleucine biosynthetic process			1	citrate hydro-lyase (cis-aconitate-forming) activity					5	THUMP		13	early nodulin-related		LSD1-like2	4
5	intracellular transport of viral material			1	chloramphenicol O-acetyltransferase activity					5	Thr_dehydrat_C		13	Domain of unknown function (DUF303)		MAK16 protein-related	4
5	inositol phosphorylation			1	chitin deacetylase activity					5	Tcp11		13	DNA repair metallo-beta-lactamase family protein		maternal effect embryo arrest 59	4
5	homeostasis of number of cells within a tissue			1	chalcone isomerase activity					5	TauD		13	DNA polymerase V family		Mechanosensitive ion channel protein	4
5	histone H4-R3 methylation			1	cell adhesion molecule binding					5	TAP42		13	DNAJ homologue 3		MEI2-like protein 5	4
5	histone arginine methylation			1	carotene 7,8-desaturase activity					5	SufE		13	D-3-phosphoglycerate dehydrogenase		membrane-anchored ubiquitin-fold protein 6 precursor	4
5	hexose phosphate transport			1	carnitine transmembrane transporter activity					5	Stm1_N		13	cytochrome P450, family 98, subfamily A, polypeptide 3		methyl esterase 14	4
5	glutamate metabolic process			1	carbon-nitrogen ligase activity, with glutamine as amido-N-donor					5	SSrecog		13	cytochrome P450, family 71, subfamily A, polypeptide 24		Methylenetetrahydrofolate reductase family protein	4
5	glutamate decarboxylation to succinate			1	calcium-independent phospholipase A2 activity					5	Ssl1		13	cytochrome P450, family 707, subfamily A, polypeptide 4		microfibrillar-associated protein-related	4
5	glucose-6-phosphate transport			1	caffeoyl-CoA: alcohol caffeoyl transferase activity					5	SOR_SNZ		13	Cytochrome b561/ferric reductase transmembrane with DOMON related domain		mitogen-activated protein kinase 3	4
5	generation of precursor metabolites and energy			1	C-5 sterol desaturase activity					5	SMC_Nse1		13	cysteine-rich RLK (RECEPTOR-like protein kinase) 7		mitogen-activated protein kinase kinase kinase 7	4
5	gamma-aminobutyric acid catabolic process			1	C-3 sterol dehydrogenase (C-4 sterol decarboxylase) activity					5	SM-ATX		13	cystatin B		mitotic-like cyclin 3B from Arabidopsis	4
5	flight behavior			1	beta-lactamase activity					5	Sin3_corepress		13	Cystathionine beta-synthase (CBS) protein		monogalactosyldiacylglycerol synthase 2	4
5	fatty acid omega-oxidation			1	beta-catenin binding					5	SH3_1		13	CYCLIN B2;4		MSF1-like family protein	4
5	etioplast organization			1	beta-amyloid binding					5	SelR		13	CRINKLY4 related 4		multifunctional protein 2	4
5	DNA strand elongation involved in DNA replication			1	bacterial-type RNA polymerase core promoter proximal region sequence-specific DNA binding transcription factor activity involved in negative regulation of transcription					5	Sedlin_N		13	copper ion binding		MUTM homolog-1	4
5	detection of cytokinin stimulus			1	ATP-dependent 5'-3' DNA helicase activity					5	SecA_PP_bind		13	Copine (Calcium-dependent phospholipid-binding protein) family		myb domain protein 15	4
5	cytokinin catabolic process			1	ATPase activator activity					5	SecA_DEAD		13	cobalt ion transmembrane transporters		myb domain protein 3r-5	4
5	cysteine metabolic process			1	aspartic-type peptidase activity					5	Sas10_Utp3_C		13	Coatomer, beta subunit		myosin XI D	4
5	cyanogenic glycoside biosynthetic process			1	aspartate-semialdehyde dehydrogenase activity					5	SAM_decarbox		13	cleavage and polyadenylation specificity factor 160		Myzus persicae-induced lipase 1	4
5	compound eye development			1	aspartate carbamoyltransferase activity					5	S-AdoMet_synt_C		13	Clathrin adaptor complex small chain family protein		NAC domain containing protein 35	4
[truncated: 4,276 more rows]
