# Supplementary material for: Full-Length Enriched cDNA Libraries and ORFeome Analysis of Sugarcane Hybrid and Ancestor Genotypes
Source: PLoS One. 2014 Sep 15;9(9):e107351. doi: 10.1371/journal.pone.0107351 (PMC4164538; doi:10.1371/journal.pone.0107351)
Supplement: Table S5 — Annotation of genotype-specific contigs in Phytozome. (XLSX) [file pone.0107351.s007.xlsx]

## Sheet: Plan1
Table S5. Annotation of genotype-specific contigs in Phytozome
Saccharum spontaneum					Saccharum officinarum					SP803280 (leaves)
annotation	number of contigs	Top five annotations			annotation	number of contigs	Top five annotations			annotation	number of contigs	Top five annotations
unknown	133	uknown and DUFs	139		unknown	33	uknown and DUFs	33		unknown	28	uknown and DUFs	29
NB-ARC domain-containing disease resistance protein	23	Protein kinase superfamily	45		LRR and NB-ARC domains-containing disease resistance protein	5	Protein kinase superfamily	14		NB-ARC domain-containing disease resistance protein	5	Protein kinase superfamily	10
Protein kinase superfamily protein	13	NB-ARC domain-containing protein	36		NB-ARC domain-containing disease resistance protein	3	NB-ARC domain-containing protein	8		alpha/beta-Hydrolases superfamily protein	3	NB-ARC domain-containing protein	8
LRR and NB-ARC domains-containing disease resistance protein	12	Transcription factors	11		wall-associated kinase	3	Transcription factors	4		LRR and NB-ARC domains-containing disease resistance protein	3	Transcription factors	4
Leucine-rich repeat protein kinase family protein	8	TPR-like superfamily	8		Ankyrin repeat family protein	2	Ankyrin repeat family protein	2		Pentatricopeptide repeat (PPR) superfamily protein	3	Pentatricopeptide repeat (PPR) superfamily protein	3
Tetratricopeptide repeat (TPR)-like superfamily protein	6				F-box/RNI-like superfamily protein	2				Acyl-CoA N-acyltransferases (NAT) superfamily protein	2
P-loop containing nucleoside triphosphate hydrolases superfamily protein	6				MATE efflux family protein	2				ARM repeat superfamily protein	2
RING/U-box superfamily protein	5				P-loop containing nucleoside triphosphate hydrolases superfamily protein	2				Calcium-binding EF-hand family protein	2
Major facilitator superfamily protein	5				2A phosphatase associated protein of 46 kD	1				Leucine-rich repeat protein kinase family protein	2
GDSL-like Lipase/Acylhydrolase superfamily protein	5				ABC transporter family protein	1				multidrug resistance-associated protein 9	2
Cytochrome P450 superfamily protein	5				ACT-like protein tyrosine kinase family protein	1				NAC (No Apical Meristem) domain transcriptional regulator superfamily protein	2
ARM repeat superfamily protein	5				acyl-CoA oxidase 4	1				Tetratricopeptide repeat (TPR)-like superfamily protein	2
wall associated kinase	4				AGAMOUS-like 16	1				AGAMOUS-like 26	1
Pentatricopeptide repeat (PPR) superfamily protein	4				aldehyde dehydrogenase 10A9	1				agenet domain-containing protein / bromo-adjacent homology (BAH) domain-containing protein	1
Pentatricopeptide repeat (PPR-like) superfamily protein	3				alpha/beta-Hydrolases superfamily protein	1				Amino acid kinase family protein	1
EF-TU receptor	3				aluminum-activated, malate transporter 12	1				AP2/B3-like transcriptional factor family protein	1
TTF-type zinc finger protein with HAT dimerisation domain	2				AP2/B3-like transcriptional factor family protein	1				apyrase 1	1
tRNAHis guanylyltransferase	2				Argonaute family protein	1				ATP binding microtubule motor family protein	1
Transmembrane amino acid transporter family protein	2				ATP-citrate lyase A-3	1				basic helix-loop-helix (bHLH) DNA-binding superfamily protein	1
synaptotagmin A	2				basic transcription factor 3	1				BR-signaling kinase 1	1
Sec1/munc18-like (SM) proteins superfamily	2				BCL-2-associated athanogene 4	1				BSD domain-containing protein	1
PLATZ transcription factor family protein	2				BTB/POZ domain-containing protein	1				Calmodulin binding protein-like	1
Pectin lyase-like superfamily protein	2				CCCH-type zinc fingerfamily protein with RNA-binding domain	1				CHASE domain containing histidine kinase protein	1
NAD(P)-binding Rossmann-fold superfamily protein	2				chloroplast RNA-binding protein 33	1				Cyclophilin-like peptidyl-prolyl cis-trans isomerase family protein	1
Mitochondrial transcription termination factor family protein	2				cullin 1	1				cysteine-rich RLK (RECEPTOR-like protein kinase) 23	1
MAP kinase kinase 2	2				cysteine-rich RLK (RECEPTOR-like protein kinase) 10	1				cysteine-rich RLK (RECEPTOR-like protein kinase) 25	1
MAC/Perforin domain-containing protein	2				disease resistance family protein / LRR family protein	1				cysteine-rich RLK (RECEPTOR-like protein kinase) 40	1
HEAT repeat-containing protein	2				DNA/RNA polymerases superfamily protein	1				Cytochrome P450 superfamily protein	1
glutathione peroxidase 1	2				DNAse I-like superfamily protein	1				Divalent ion symporter	1
F-box/RNI-like superfamily protein	2				DWD (DDB1-binding WD40 protein) hypersensitive to ABA 2	1				DNA mismatch repair protein MutS, type 2	1
FAR1-related sequence 5	2				EF-TU receptor	1				Duplicated homeodomain-like superfamily protein	1
Double Clp-N motif-containing P-loop nucleoside triphosphate hydrolases superfamily protein	2				FORMS APLOID AND BINUCLEATE CELLS 1A	1				embryo defective 3012	1
Disease resistance protein (TIR-NBS-LRR class) family	2				Galactosyltransferase family protein	1				eukaryotic translation initiation factor 3C	1
Disease resistance protein (CC-NBS-LRR class) family	2				GDSL-like Lipase/Acylhydrolase superfamily protein	1				EXS (ERD1/XPR1/SYG1) family protein	1
Cyclin family protein	2				histidine triad nucleotide-binding 3	1				extra-large GTP-binding protein 3	1
Concanavalin A-like lectin protein kinase family protein	2				hydroxyproline-rich glycoprotein family protein	1				fatty acid hydroxylase 1	1
CAP-binding protein 20	2				Kinase interacting (KIP1-like) family protein	1				F-box/RNI-like superfamily protein	1
B-S glucosidase 44	2				Leucine-rich receptor-like protein kinase family protein	1				Glycosyltransferase family 61 protein	1
BED zinc finger ;hAT family dimerisation domain	2				Leucine-rich repeat protein kinase family protein	1				homologue of NAP57	1
Ankyrin repeat family protein	2				MAP kinase substrate 1	1				HVA22-like protein F	1
alternative oxidase 1A	2				Mog1/PsbP/DUF1795-like photosystem II reaction center PsbP family protein	1				K+ uptake permease 10	1
2-oxoglutarate (2OG) and Fe(II)-dependent oxygenase superfamily protein	2				molybdopterin biosynthesis MoaE family protein	1				leucine-rich repeat/extensin 1	1
zinc ion binding;nucleic acid binding	1				multiprotein bridging factor 1B	1				Major facilitator superfamily protein	1
zinc induced facilitator-like 1	1				myosin-like protein XIF	1				Mannose-binding lectin superfamily protein	1
Zinc finger, RING-type;Transcription factor jumonji/aspartyl beta-hydroxylase	1				NAC domain containing protein 35	1				microsomal glutathione s-transferase, putative	1
Zinc finger, C3HC4 type (RING finger) family protein	1				NAC domain containing protein 61	1				myb domain protein 98	1
zinc finger protein 8	1				NAD(P)-binding Rossmann-fold superfamily protein	1				myosin heavy chain-related	1
Zinc finger protein 622	1				NAD-dependent glycerol-3-phosphate dehydrogenase family protein	1				NIMA-related kinase 2	1
zinc finger protein 2	1				O-acetylserine (thiol) lyase (OAS-TL) isoform A1	1				Peroxidase superfamily protein	1
zinc finger (CCCH-type/C3HC4-type RING finger) family protein	1				oxidoreductase, 2OG-Fe(II) oxygenase family protein	1				phosphoesterase	1
zinc finger (C3HC4-type RING finger) family protein	1				Pathogenesis-related thaumatin superfamily protein	1				phytochrome and flowering time regulatory protein (PFT1)	1
zinc finger (C2H2 type) family protein	1				Protein kinase superfamily protein	1				Plant transposase (Ptta/En/Spm family)	1
xyloglucan endotransglucosylase/hydrolase 30	1				RAB GTPase homolog B1C	1				plastid developmental protein DAG, putative	1
XH/XS domain-containing protein	1				RAS associated with diabetes protein 51	1				P-loop containing nucleoside triphosphate hydrolases superfamily protein	1
XB3 ortholog 1 in Arabidopsis thaliana	1				receptor lectin kinase	1				Protein with RNI-like/FBD-like domains	1
white-brown complex homolog protein 11	1				receptor-like protein kinase 1	1				pyruvate orthophosphate dikinase	1
VIRE2-interacting protein 1	1				Ribonuclease II/R family protein	1				Regulator of chromosome condensation (RCC1) family with FYVE zinc finger domain	1
vacuolar sorting receptor homolog 1	1				Ribosomal protein S21 family protein	1				RING/U-box superfamily protein	1
vacuolar protein sorting 26A	1				SAC domain-containing protein 8	1				S-locus lectin protein kinase family protein	1
Uncharacterized protein	1				S-adenosyl-L-methionine-dependent methyltransferases superfamily protein	1				Subunits of heterodimeric actin filament capping protein Capz superfamily	1
Uncharacterized conserved protein (DUF2358)	1				S-locus lectin protein kinase family protein	1				Transducin/WD40 repeat-like superfamily protein	1
Uncharacterised conserved protein UCP015417, vWA	1				S-ribonuclease binding protein 1	1				U5 small nuclear ribonucleoprotein helicase	1
UDP-Glycosyltransferase superfamily protein	1				starch branching enzyme 2.2	1				unknown	1
UDP-glucosyl transferase 73C6	1				Transcription elongation factor (TFIIS) family protein	1				wall associated kinase 5	1
U-box domain-containing protein kinase family protein	1				translocon at the outer envelope membrane of chloroplasts 159	1				zinc finger (C2H2 type) family protein	1
ubiquitin-specific protease 1	1				Ubiquitin carboxyl-terminal hydrolase family protein	1				Zinc finger (CCCH-type) family protein / RNA recognition motif (RRM)-containing protein	1
Ubiquitin carboxyl-terminal hydrolase-related protein	1				U-box domain-containing protein kinase family protein	1				zinc induced facilitator-like 1	1
TRICHOME BIREFRINGENCE-LIKE 22	1				UDP-Glycosyltransferase superfamily protein	1				zinc ion binding	1
translocon at inner membrane of chloroplasts 21	1				Total	112				Total	112
Translation elongation factor EFG/EF2 protein	1
Translation elongation factor EF1A/initiation factor IF2gamma family protein	1
Transketolase	1
Transducin/WD40 repeat-like superfamily protein	1
transducin family protein / WD-40 repeat family protein	1
transcription regulators	1
transcription factor-related	1
transcription factor jumonji (jmjC) domain-containing protein	1
TRAF-like superfamily protein	1
TRAF-like family protein	1
Thioredoxin superfamily protein	1
Terpenoid cyclases/Protein prenyltransferases superfamily protein	1
structural molecules	1
STRUBBELIG-receptor family 6	1
Stabilizer of iron transporter SufD / Polynucleotidyl transferase	1
small G protein family protein / RhoGAP family protein	1
S-locus lectin protein kinase family protein	1
Seven transmembrane MLO family protein	1
serine/threonine protein phosphatase 2A 55 kDa regulatory subunit B prime gamma	1
Serine protease inhibitor, potato inhibitor I-type family protein	1
serine carboxypeptidase-like 40	1
serine carboxypeptidase-like 17	1
S-adenosyl-L-methionine-dependent methyltransferases superfamily protein	1
RWD domain-containing protein	1
RNI-like superfamily protein	1
RNA-dependent RNA polymerase 6	1
RNA polymerase II large subunit	1
RNA binding;RNA binding	1
RING/FYVE/PHD zinc finger superfamily protein	1
Ribosomal RNA processing Brix domain protein	1
Ribosomal protein S5 domain 2-like superfamily protein	1
Ribosomal protein S21 family protein	1
Restriction endonuclease, type II-like superfamily protein	1
respiratory burst oxidase homolog B	1
Replication factor-A protein 1-related	1
related to AP2 12	1
Regulator of Vps4 activity in the MVB pathway protein	1
receptor like protein 45	1
receptor kinase 3	1
Ran BP2/NZF zinc finger-like superfamily protein	1
RAB GTPase homolog A4A	1
pyrimidine 2	1
purple acid phosphatase 27	1
proteinaceous RNase P 1	1
protein serine/threonine kinases;protein kinases;ATP binding;sugar binding;kinases;carbohydrate binding	1
Protein kinase protein with adenine nucleotide alpha hydrolases-like domain	1
Polynucleotidyl transferase, ribonuclease H-like superfamily protein	1
poly(A) polymerase 1	1
pleckstrin homology (PH) domain-containing protein	1
Plant regulator RWP-RK family protein	1
Plant protein of unknown function (DUF827)	1
photosystem II reaction center PSB29 protein	1
Phosphoinositide phosphatase family protein	1
Phosphatidate cytidylyltransferase family protein	1
Peptide methionine sulfoxide reductase family protein	1
oxidoreductase, 2OG-Fe(II) oxygenase family protein	1
outer envelope protein of 80 kDa	1
outer envelope membrane protein 7	1
Octicosapeptide/Phox/Bem1p (PB1) domain-containing protein / tetratricopeptide repeat (TPR)-containing protein	1
Nucleotidyltransferase family protein	1
nucleotide-sensitive chloride conductance regulator (ICln) family protein	1
Nucleotide-diphospho-sugar transferases superfamily protein	1
nucleotide binding;nucleic acid binding;RNA binding	1
Nuclear pore complex protein	1
nuclear pore anchor	1
non-intrinsic ABC protein 7	1
no pollen germination related 2	1
nine-cis-epoxycarotenoid dioxygenase 3	1
NIMA-related kinase 3	1
NAD(P)-linked oxidoreductase superfamily protein	1
N-acetylglucosaminylphosphatidylinositol de-N-acetylase family protein	1
myosin heavy chain-related	1
myb domain protein 85	1
myb domain protein 19	1
multidrug resistance-associated protein 2	1
monodehydroascorbate reductase 4	1
Mitochondrial substrate carrier family protein	1
methyltransferases	1
methyl-CPG-binding domain 9	1
MATE efflux family protein	1
lysine histidine transporter 1	1
lipid-binding serum glycoprotein family protein	1
lipid transfer protein	1
L-fucokinase/GDP-L-fucose pyrophosphorylase	1
isopropyl malate isomerase large subunit 1	1
Isochorismatase family protein	1
iron-regulated protein 3	1
Integrin-linked protein kinase family	1
IAP-like protein 1	1
Hydroxyproline-rich glycoprotein family protein	1
hydroxymethylglutaryl-CoA synthase / HMG-CoA synthase / 3-hydroxy-3-methylglutaryl coenzyme A synthase	1
HXXXD-type acyl-transferase family protein	1
heme oxygenase 2	1
heat shock transcription factor A2	1
heat shock protein 60	1
HAC13 protein (HAC13)	1
GTP-binding protein, HflX	1
Golgi transport complex protein-related	1
Glycosyltransferase family 61 protein	1
glycine-rich protein	1
glutamate tRNA synthetase	1
glucose-6-phosphate dehydrogenase 4	1
GCN5L1 family protein	1
Galactosyltransferase family protein	1
Galactose oxidase/kelch repeat superfamily protein	1
FRIGIDA-like protein	1
formin homolog 6	1
FKBP-like peptidyl-prolyl cis-trans isomerase family protein	1
Fe superoxide dismutase 3	1
fatty acid amide hydrolase	1
farnesylated protein-converting enzyme 2	1
EYES ABSENT homolog	1
ethylene induced calmodulin binding protein	1
DTW domain-containing protein	1
DPP6 N-terminal domain-like protein	1
DNAJ heat shock N-terminal domain-containing protein	1
DNA/RNA polymerases superfamily protein	1
DNA polymerase epsilon catalytic subunit	1
DNA mismatch repair protein MutS, type 2	1
DNA binding	1
disease resistance family protein / LRR family protein	1
diacylglycerol kinase1	1
Diacylglycerol kinase family protein	1
DHHC-type zinc finger family protein	1
Deoxyxylulose-5-phosphate synthase	1
DEAD/DEAH box RNA helicase family protein	1
DEA(D/H)-box RNA helicase family protein	1
DCD (Development and Cell Death) domain protein	1
D111/G-patch domain-containing protein	1
Cytosol aminopeptidase family protein	1
cysteine-rich RLK (RECEPTOR-like protein kinase) 8	1
Cyclopropane-fatty-acyl-phospholipid synthase	1
cryptochrome 3	1
copper chaperone	1
cobalt ion transmembrane transporters	1
CLIP-associated protein	1
centroradialis	1
CCT motif family protein	1
CAX interacting protein 1	1
casein kinase II beta subunit 4	1
carotenoid cleavage dioxygenase 1	1
Calcium-dependent lipid-binding (CaLB domain) family protein	1
Calcium-binding EF-hand family protein	1
C2H2 and C2HC zinc fingers superfamily protein	1
bZIP transcription factor family protein	1
BTB-POZ and MATH domain 2	1
basic helix-loop-helix (bHLH) DNA-binding superfamily protein	1
autoinhibited Ca2+-ATPase 11	1
autoinhibited Ca(2+)-ATPase, isoform 4	1
ascorbate peroxidase 3	1
armadillo repeat kinesin 2	1
ARG1-like 1	1
Arabidopsis thaliana protein of unknown function (DUF821)	1
AP2/B3-like transcriptional factor family protein	1
AMP-dependent synthetase and ligase family protein	1
aminophospholipid ATPase 2	1
Amino acid kinase family protein	1
alpha/beta-Hydrolases superfamily protein	1
Alpha amylase family protein	1
alanine aminotransferas	1
AGAMOUS-like 26	1
adenosine kinase 2	1
Adaptin ear-binding coat-associated protein 1 NECAP-1	1
3-phosphoinositide-dependent protein kinase-1, putative	1
1-deoxy-D-xylulose 5-phosphate reductoisomerase	1
1,2-alpha-L-fucosidases	1
Total	485

## Sheet: Plan3
				anotação
			AGAMOUS-like 26	1
			agenet domain-containing protein / bromo-adjacent homology (BAH) domain-containing protein	1
			Amino acid kinase family protein	1
			AP2/B3-like transcriptional factor family protein	1
			apyrase 1	1
			ATP binding microtubule motor family protein	1
			basic helix-loop-helix (bHLH) DNA-binding superfamily protein	1
			BR-signaling kinase 1	1
			BSD domain-containing protein	1
			Calmodulin binding protein-like	1
			CHASE domain containing histidine kinase protein	1
			Cyclophilin-like peptidyl-prolyl cis-trans isomerase family protein	1
			cysteine-rich RLK (RECEPTOR-like protein kinase) 23	1
			cysteine-rich RLK (RECEPTOR-like protein kinase) 25	1
			cysteine-rich RLK (RECEPTOR-like protein kinase) 40	1
			Cytochrome P450 superfamily protein	1
			Divalent ion symporter	1
			DNA mismatch repair protein MutS, type 2	1
			Duplicated homeodomain-like superfamily protein	1
			embryo defective 3012	1
			eukaryotic translation initiation factor 3C	1
			EXS (ERD1/XPR1/SYG1) family protein	1
			extra-large GTP-binding protein 3	1
			fatty acid hydroxylase 1	1
			F-box/RNI-like superfamily protein	1
			Glycosyltransferase family 61 protein	1
			homologue of NAP57	1
			HVA22-like protein F	1
			K+ uptake permease 10	1
			leucine-rich repeat/extensin 1	1
			Major facilitator superfamily protein	1
			Mannose-binding lectin superfamily protein	1
			microsomal glutathione s-transferase, putative	1
			myb domain protein 98	1
			myosin heavy chain-related	1
			NIMA-related kinase 2	1
			Peroxidase superfamily protein	1
			phosphoesterase	1
			phytochrome and flowering time regulatory protein (PFT1)	1
			Plant transposase (Ptta/En/Spm family)	1
			plastid developmental protein DAG, putative	1
			P-loop containing nucleoside triphosphate hydrolases superfamily protein	1
			Protein with RNI-like/FBD-like domains	1
			pyruvate orthophosphate dikinase	1
			Regulator of chromosome condensation (RCC1) family with FYVE zinc finger domain	1
			RING/U-box superfamily protein	1
			S-locus lectin protein kinase family protein	1
			Subunits of heterodimeric actin filament capping protein Capz superfamily	1
			Transducin/WD40 repeat-like superfamily protein	1
			U5 small nuclear ribonucleoprotein helicase	1
			unknown	1
			wall associated kinase 5	1
			zinc finger (C2H2 type) family protein	1
			Zinc finger (CCCH-type) family protein / RNA recognition motif (RRM)-containing protein	1
			zinc induced facilitator-like 1	1
			zinc ion binding	1
			Acyl-CoA N-acyltransferases (NAT) superfamily protein	2
			ARM repeat superfamily protein	2
			Calcium-binding EF-hand family protein	2		uknown and DUFs	29
			Leucine-rich repeat protein kinase family protein	2		Protein kinase superfamily	10
			multidrug resistance-associated protein 9	2		NB-ARC domain-containing protein	8
			NAC (No Apical Meristem) domain transcriptional regulator superfamily protein	2		Transcription factors	4
			Tetratricopeptide repeat (TPR)-like superfamily protein	2		Pentatricopeptide repeat (PPR) superfamily protein	3
			alpha/beta-Hydrolases superfamily protein	3
			LRR and NB-ARC domains-containing disease resistance protein	3
			Pentatricopeptide repeat (PPR) superfamily protein	3
			NB-ARC domain-containing disease resistance protein	5
			unknown	28
			Contagem global	112
				Acyl-CoA N-acyltransferases (NAT) superfamily protein
				Acyl-CoA N-acyltransferases (NAT) superfamily protein
				AGAMOUS-like 26
				agenet domain-containing protein / bromo-adjacent homology (BAH) domain-containing protein
				alpha/beta-Hydrolases superfamily protein
				alpha/beta-Hydrolases superfamily protein
				alpha/beta-Hydrolases superfamily protein
				Amino acid kinase family protein
				AP2/B3-like transcriptional factor family protein
				apyrase 1
				ARM repeat superfamily protein
				ARM repeat superfamily protein
				ATP binding microtubule motor family protein
				basic helix-loop-helix (bHLH) DNA-binding superfamily protein
				BR-signaling kinase 1
				BSD domain-containing protein
				Calcium-binding EF-hand family protein
				Calcium-binding EF-hand family protein
				Calmodulin binding protein-like
				CHASE domain containing histidine kinase protein
				Cyclophilin-like peptidyl-prolyl cis-trans isomerase family protein
				cysteine-rich RLK (RECEPTOR-like protein kinase) 23
				cysteine-rich RLK (RECEPTOR-like protein kinase) 25
				cysteine-rich RLK (RECEPTOR-like protein kinase) 40
				Cytochrome P450 superfamily protein
				Divalent ion symporter
				DNA mismatch repair protein MutS, type 2
				Duplicated homeodomain-like superfamily protein
				embryo defective 3012
				eukaryotic translation initiation factor 3C
				EXS (ERD1/XPR1/SYG1) family protein
				extra-large GTP-binding protein 3
				fatty acid hydroxylase 1
				F-box/RNI-like superfamily protein
				Glycosyltransferase family 61 protein
				homologue of NAP57
				HVA22-like protein F
				K+ uptake permease 10
				Leucine-rich repeat protein kinase family protein
				Leucine-rich repeat protein kinase family protein
				leucine-rich repeat/extensin 1
				LRR and NB-ARC domains-containing disease resistance protein
				LRR and NB-ARC domains-containing disease resistance protein
				LRR and NB-ARC domains-containing disease resistance protein
				Major facilitator superfamily protein
				Mannose-binding lectin superfamily protein
				microsomal glutathione s-transferase, putative
				multidrug resistance-associated protein 9
				multidrug resistance-associated protein 9
				myb domain protein 98
				myosin heavy chain-related
				NAC (No Apical Meristem) domain transcriptional regulator superfamily protein
				NAC (No Apical Meristem) domain transcriptional regulator superfamily protein
				NB-ARC domain-containing disease resistance protein
				NB-ARC domain-containing disease resistance protein
				NB-ARC domain-containing disease resistance protein
				NB-ARC domain-containing disease resistance protein
				NB-ARC domain-containing disease resistance protein
				NIMA-related kinase 2
				Pentatricopeptide repeat (PPR) superfamily protein
				Pentatricopeptide repeat (PPR) superfamily protein
				Pentatricopeptide repeat (PPR) superfamily protein
				Peroxidase superfamily protein
				phosphoesterase
				phytochrome and flowering time regulatory protein (PFT1)
				Plant transposase (Ptta/En/Spm family)
				plastid developmental protein DAG, putative
				P-loop containing nucleoside triphosphate hydrolases superfamily protein
				Protein with RNI-like/FBD-like domains
				pyruvate orthophosphate dikinase
				Regulator of chromosome condensation (RCC1) family with FYVE zinc finger domain
				RING/U-box superfamily protein
				S-locus lectin protein kinase family protein
				Subunits of heterodimeric actin filament capping protein Capz superfamily
				Tetratricopeptide repeat (TPR)-like superfamily protein
				Tetratricopeptide repeat (TPR)-like superfamily protein
				Transducin/WD40 repeat-like superfamily protein
				U5 small nuclear ribonucleoprotein helicase
				uknown
				uknown
				uknown
				uknown
				uknown
				uknown
				uknown
				uknown
				uknown
				uknown
				uknown
				uknown
				uknown
				uknown
				uknown
				uknown
				uknown
				uknown
				uknown
				uknown
				uknown
				uknown
				uknown
				uknown
				uknown
				uknown
				uknown
				uknown
				unknown
				wall associated kinase 5
				zinc finger (C2H2 type) family protein
				Zinc finger (CCCH-type) family protein / RNA recognition motif (RRM)-containing protein
				zinc induced facilitator-like 1
				zinc ion binding
