# Supplementary material for: Full-Length Enriched cDNA Libraries and ORFeome Analysis of Sugarcane Hybrid and Ancestor Genotypes
Source: PLoS One. 2014 Sep 15;9(9):e107351. doi: 10.1371/journal.pone.0107351 (PMC4164538; doi:10.1371/journal.pone.0107351)
Supplement: Table S6 — List of “full-length” NATs and their respective annotation. (XLSX) [file pone.0107351.s008.xlsx]

## Sheet: Sugarcane.AntisenseContigsvsSug
Table S6. List of "full-length" NATs and their respective annotation
Contig name	annotation
comp11054_c0_seq1	unknown function
comp1116621_c0_seq1	methyl esterase 17
comp1128_c0_seq1	unknown function
comp1304_c0_seq1	SAUR-like auxin-responsive protein family
comp1695460_c0_seq1	unknown function
comp59080_c0_seq3	Histone superfamily protein
comp70663_c1_seq1	transmembrane nine 1
comp70979_c0_seq1	Remorin family protein
comp72106_c0_seq1	unknown function
comp72755_c0_seq1	Translation initiation factor SUI1 family protein
comp75049_c0_seq2	unknown function
comp75149_c0_seq3	FtsJ-like methyltransferase family protein
comp76219_c0_seq2	PREFOLDIN 1
comp77488_c2_seq1	GDSL-like Lipase/Acylhydrolase superfamily protein
comp77557_c0_seq5	Protein of unknown function (DUF3317)
comp77686_c0_seq3	Protein of unknown function (DUF1423)
comp77874_c0_seq2	Ribosomal protein L7Ae/L30e/S12e/Gadd45 family protein
comp78284_c0_seq1	alpha/beta-Hydrolases superfamily protein
comp78454_c0_seq1	Cysteine proteinases superfamily protein
comp80436_c0_seq1	eukaryotic elongation factor 5A-1
comp80808_c0_seq1	unknown function
comp80970_c0_seq1	Polynucleotidyl transferase, ribonuclease H-like superfamily protein
comp82022_c0_seq2	Beta-1,3-N-Acetylglucosaminyltransferase family protein
comp82056_c0_seq1	Protein of unknown function (DUF3353)
comp82452_c0_seq5	unknown function
comp82594_c0_seq1	CAAX amino terminal protease family protein
comp82666_c0_seq2	acyl-CoA-binding protein 6
comp82881_c0_seq2	unknown function
comp84038_c0_seq7	Plant protein of unknown function (DUF828)
comp85124_c0_seq1	phloem protein 2-A13
comp85274_c2_seq2	unknown function
comp85443_c0_seq1	unknown function
comp87392_c0_seq1	TRF-like 2
comp87633_c4_seq3	Protein of unknown function (DUF581)
comp87800_c2_seq1	Major facilitator superfamily protein
comp88351_c1_seq6	unknown function
comp89090_c1_seq1	INO80 ortholog
comp89106_c1_seq1	Protein kinase superfamily protein
comp89106_c1_seq2	Protein kinase superfamily protein
comp89106_c1_seq3	Protein kinase superfamily protein
comp89106_c1_seq4	transmembrane kinase 1
comp89146_c0_seq3	unknown function
comp89250_c1_seq5	Protein of unknown function (DUF607)
