# Supplementary material for: Full-Length Enriched cDNA Libraries and ORFeome Analysis of Sugarcane Hybrid and Ancestor Genotypes
Source: PLoS One. 2014 Sep 15;9(9):e107351. doi: 10.1371/journal.pone.0107351 (PMC4164538; doi:10.1371/journal.pone.0107351)
Supplement: Table S7 — Number of transcription factors (TFs) and full-length TFs by family. (XLSX) [file pone.0107351.s009.xlsx]

## Sheet: Plan1
Table S7. Number of transcription factors (TFs) and full-length TFs by family.
Family	Number of TFs	Number of Full-length TF
ABI3VP1	101	40
Alfin-like	97	67
AP2-EREBP	172	77
ARF	55	47
ARID	15	8
ARR-B	56	33
BBR/BPC	3	2
bHLH	171	73
bZIP	189	91
BZR	7	5
C2C2-CO-like	80	43
C2C2-Dof	35	14
C2C2-GATA	55	20
C2C2-YABBY	6	3
C2H2	18	9
C3H	106	61
CAMTA	13	13
CCAAT-HAP2	22	9
CCAAT-HAP3	32	14
CPP	14	9
CSD	144	62
DBP	234	129
E2F/DP	14	4
EIL	11	8
FAR1-like	339	157
G2-like	8	3
GeBP	21	10
GRAS	169	68
GRF	40	20
Homeobox	84	57
HSF	91	50
LBD	23	9
MADS	35	13
mTERF	56	24
MYB	46	25
MYB-related	261	133
NAC	166	90
NLP	14	8
Ovate	25	4
PLATZ	26	6
S1Fa-like	1	1
SBP	42	21
SRS	18	5
TCP	19	12
TUB	31	21
Whirly	4	3
WRKY	178	102
zf-HD	11	2
ZIM	41	20
Total contigs	3399	1705
Total unique genes	-	937
